# Supplementary material for: Analysis of prognostic factors and construction of prognostic models for triple-positive breast cancer
Source: Front Oncol. 2023 Feb 1;13:1071076. doi: 10.3389/fonc.2023.1071076 (PMC9931069; doi:10.3389/fonc.2023.1071076)
Supplement: Supplementary file 1 [file Table_1.xlsx]

## Sheet: Sheet1
Group	Laterality	Age	Histologic Type	Grade	T	N	M	Type of surgery	Radiotherapy	Chemotherapy	survival state	Survival months
1	1	1	1	2	1	0	0	3	0	1	0	19
1	1	2	1	3	1	0	0	1	0	1	0	91
1	1	2	1	2	1	0	0	2	1	0	0	87
1	1	2	1	2	2	0	0	3	1	0	0	93
1	1	3	1	2	1	0	0	3	0	1	0	41
1	1	3	1	2	1	0	0	2	0	1	0	60
1	1	3	1	2	1	0	0	2	0	1	0	56
1	1	2	1	2	1	0	0	1	0	1	0	41
1	1	2	1	2	1	0	0	1	0	1	0	74
1	1	2	1	3	1	0	0	2	1	1	0	92
1	1	2	1	2	1	0	0	1	0	1	0	81
1	1	2	1	3	1	1	0	2	1	1	0	72
1	1	2	1	2	1	0	0	1	0	1	0	40
1	1	3	1	2	2	1	0	3	1	1	0	71
1	1	2	1	3	1	0	0	3	0	1	0	93
1	1	2	1	3	1	0	0	3	1	1	0	27
1	1	2	1	2	1	1	0	3	0	1	0	93
1	1	2	1	2	1	0	0	3	0	1	0	54
1	1	2	1	2	1	0	0	3	0	1	0	95
1	1	2	1	2	1	0	0	3	0	1	0	92
1	1	1	1	2	1	0	0	3	0	1	0	98
1	1	2	1	2	1	0	1	3	0	0	1	23
1	1	2	1	2	1	0	0	1	0	1	0	75
1	1	2	1	3	2	3	0	3	1	1	0	18
1	1	2	1	1	2	0	0	2	0	1	0	65
1	1	2	1	2	1	0	0	2	1	1	0	57
1	1	3	1	3	1	1	0	3	0	1	0	58
1	1	2	1	2	2	1	0	2	1	1	0	27
1	1	1	1	2	1	0	0	3	0	1	0	41
1	1	3	2	2	1	0	0	3	0	0	0	49
1	1	2	1	2	1	0	0	1	0	1	0	44
1	1	2	1	2	1	0	0	1	0	1	0	76
1	1	2	1	3	1	0	0	1	0	1	0	72
1	1	2	1	2	1	0	0	3	0	1	0	72
1	1	2	1	3	2	0	0	1	1	1	0	71
1	1	3	1	2	2	3	0	1	0	1	0	59
1	1	2	1	3	1	1	0	3	0	1	0	93
1	1	2	1	2	1	0	0	3	0	1	0	92
1	1	2	1	1	2	2	0	3	1	1	0	51
1	1	2	1	2	3	2	1	3	0	1	1	34
1	1	2	1	3	1	3	0	3	1	1	0	89
1	1	2	1	2	1	0	0	3	0	1	0	87
1	1	2	1	2	1	1	0	3	1	1	0	87
1	1	2	1	2	1	2	0	3	1	1	0	87
1	1	1	1	2	1	0	0	2	0	1	0	44
1	1	2	1	2	1	0	0	3	0	1	0	40
1	1	2	1	2	1	1	0	3	0	1	0	51
1	1	2	1	2	2	2	1	3	0	1	1	67
1	1	2	1	2	1	0	0	1	0	1	0	51
1	1	2	1	2	2	1	0	3	0	1	0	56
1	1	3	1	2	1	2	0	1	1	1	0	62
1	1	2	1	3	1	0	0	3	0	1	0	50
1	1	2	1	2	1	1	0	3	0	1	0	49
1	1	3	1	2	1	1	1	3	1	1	0	50
1	1	2	1	3	1	0	0	3	1	1	0	68
1	1	2	1	1	1	0	0	3	0	1	0	57
1	1	2	1	3	1	0	0	3	0	1	0	57
1	1	1	1	2	1	0	0	1	0	1	0	60
1	1	2	1	2	1	1	0	3	1	0	0	47
1	1	2	1	2	3	1	0	3	1	1	0	42
1	1	2	1	2	1	1	0	3	0	1	0	42
1	1	3	1	2	1	2	1	3	1	1	0	60
1	1	2	1	2	1	1	0	3	1	0	0	60
1	1	1	1	3	3	2	0	3	1	0	0	8
1	1	2	1	3	3	1	1	1	0	1	0	42
1	1	2	2	2	2	2	0	3	0	1	0	44
1	1	2	1	2	1	1	0	3	1	1	0	41
1	1	2	1	2	1	1	0	3	0	1	0	41
1	1	2	1	2	1	1	0	3	0	1	0	59
1	1	2	1	2	1	2	0	3	1	1	0	89
1	1	2	1	2	3	1	1	3	1	1	0	60
1	1	2	1	3	2	3	0	3	1	0	0	12
1	1	2	1	2	2	3	1	2	1	0	1	50
1	1	1	1	3	2	3	1	3	1	0	0	13
1	1	2	1	3	3	3	1	3	0	1	1	31
1	1	2	1	2	1	2	0	2	1	1	0	70
1	1	2	1	2	1	0	0	2	1	1	0	77
1	1	2	1	2	1	0	0	3	0	1	0	88
1	1	2	1	2	1	0	0	1	0	1	0	60
1	1	2	1	2	1	0	0	3	0	1	0	97
1	1	2	1	2	1	0	0	3	0	1	0	94
1	1	2	1	2	1	0	0	2	0	1	0	70
1	1	2	1	2	1	1	0	3	0	1	0	93
1	1	2	1	3	1	2	0	3	1	1	0	89
1	1	2	1	2	2	3	0	3	1	0	0	99
1	1	2	1	2	1	0	0	1	0	1	0	64
1	1	2	1	2	1	0	0	1	0	1	0	66
1	1	2	2	2	1	0	0	1	0	1	0	66
1	1	2	1	2	1	1	0	2	1	1	0	85
1	1	2	1	2	2	2	0	3	1	1	0	82
1	1	2	1	2	2	2	0	3	1	1	0	54
1	1	3	1	2	2	3	0	2	1	1	0	52
1	1	3	1	3	1	0	0	3	0	1	0	80
1	1	3	1	2	2	0	0	3	0	1	0	66
1	1	2	1	2	1	0	0	3	0	1	0	69
1	1	2	1	3	1	1	0	3	0	1	0	73
1	1	2	1	2	1	2	0	3	1	0	0	64
1	1	2	1	2	2	3	1	3	1	1	1	52
1	1	1	1	3	1	0	0	3	1	0	0	61
1	1	2	1	2	1	2	0	3	1	1	0	48
1	1	2	1	3	1	3	0	2	0	1	0	60
1	1	1	1	2	1	0	0	3	1	0	0	41
1	1	2	1	2	2	2	1	3	0	1	0	51
1	2	2	1	2	1	0	0	2	1	0	0	68
1	2	2	1	2	1	0	0	2	0	1	0	81
1	2	1	1	3	1	0	0	1	0	1	0	62
1	2	2	1	3	1	0	0	2	1	1	0	51
1	2	2	1	2	1	0	0	1	0	0	0	65
1	2	2	1	2	1	0	0	2	0	1	0	70
1	2	2	1	3	1	0	0	1	0	1	0	46
1	2	2	1	3	1	0	0	2	1	1	0	53
1	2	2	1	2	1	0	0	2	1	1	0	86
1	2	2	1	2	1	0	0	3	0	1	0	43
1	2	1	1	2	1	0	0	2	1	1	0	62
1	2	2	1	2	1	0	0	1	0	1	0	70
1	2	2	1	2	1	0	0	3	0	1	0	83
1	2	2	1	2	1	0	0	3	0	1	0	83
1	2	2	1	3	1	0	0	2	0	1	0	71
1	2	2	1	2	2	0	0	2	0	1	0	74
1	2	2	1	2	2	1	0	2	1	1	0	71
1	2	2	1	2	1	1	0	3	0	1	0	56
1	2	2	1	2	1	0	0	3	0	1	0	92
1	2	2	1	2	1	0	0	1	0	1	0	54
1	2	1	1	1	1	0	0	1	0	1	0	53
1	2	2	1	3	1	0	0	2	1	1	0	60
1	2	2	1	2	2	0	0	3	0	0	0	14
1	2	2	1	2	1	0	0	1	0	0	0	60
1	2	2	1	3	1	0	0	2	0	0	0	58
1	2	2	1	2	2	0	0	2	1	1	0	57
1	2	1	1	2	2	0	1	2	1	1	0	79
1	2	2	1	2	1	1	0	1	1	1	0	29
1	2	1	1	2	2	0	0	2	0	1	0	48
1	2	2	1	2	1	0	0	3	0	1	0	45
1	2	2	1	3	1	0	0	1	0	0	0	44
1	2	2	1	2	2	0	0	3	0	0	0	44
1	2	2	1	2	1	0	1	1	0	1	1	61
1	2	3	1	3	2	1	1	3	0	1	1	37
1	2	2	1	2	1	1	0	3	0	1	0	74
1	2	2	1	2	1	0	0	3	0	1	0	18
1	2	2	1	2	1	1	0	3	0	0	0	95
1	2	3	1	2	1	0	0	3	0	1	0	97
1	2	2	1	2	2	1	0	2	0	1	0	86
1	2	2	1	2	2	0	0	3	0	1	0	49
1	2	2	1	2	1	1	0	3	1	1	0	85
1	2	1	1	2	1	0	0	3	0	0	0	88
1	2	3	1	2	1	1	0	3	0	1	0	77
1	2	1	1	2	3	3	0	3	1	1	0	7
1	2	2	1	2	2	0	0	2	1	1	0	54
1	2	2	1	2	1	0	0	1	0	1	0	62
1	2	2	1	1	1	1	0	3	0	1	0	65
1	2	2	1	2	1	2	0	3	0	1	0	42
1	2	3	1	3	2	0	0	3	0	1	0	43
1	2	2	1	2	1	1	0	1	1	1	0	70
1	2	2	1	1	1	0	0	3	0	1	0	67
1	2	2	1	2	1	0	0	3	0	1	0	33
1	2	2	1	2	1	2	0	2	0	1	0	65
1	2	2	1	3	3	2	0	3	1	0	0	41
1	2	3	1	2	1	0	0	3	1	0	0	69
1	2	2	1	2	2	0	0	3	1	1	0	63
1	2	2	1	2	2	3	1	3	1	1	1	12
1	2	2	1	2	1	0	0	3	1	1	0	80
1	2	2	1	2	2	1	1	3	1	1	0	41
1	2	2	1	2	2	3	0	3	1	1	0	91
1	2	2	1	3	1	3	0	2	0	1	0	94
1	2	1	1	2	2	1	1	3	1	1	1	19
1	2	2	1	2	1	1	0	3	1	1	0	92
1	2	2	1	3	1	0	0	2	1	1	0	77
1	2	3	1	2	1	0	0	3	0	1	0	78
1	2	3	1	2	1	0	0	2	1	1	0	90
1	2	3	1	2	1	0	0	3	0	1	0	71
1	2	2	1	2	1	0	0	2	0	1	0	54
1	2	1	1	2	1	0	0	2	0	1	0	76
1	2	2	1	3	1	0	0	2	1	1	0	92
1	2	3	1	2	1	0	0	3	0	1	0	88
1	2	2	1	3	2	0	0	3	0	1	0	89
1	2	2	1	2	1	0	0	3	0	1	0	75
1	2	1	1	2	2	0	1	3	0	1	0	87
1	2	2	1	2	1	0	0	1	1	1	0	82
1	2	2	1	2	1	0	0	2	1	1	0	82
1	2	2	1	2	1	0	0	3	0	1	0	45
1	2	3	1	2	1	0	0	3	0	1	0	73
1	2	3	1	2	2	0	0	1	0	1	0	19
1	2	1	1	3	2	1	0	3	1	1	0	88
1	2	2	1	2	1	0	0	3	0	1	0	51
1	2	2	1	2	2	0	0	1	0	1	0	74
1	2	2	1	2	2	1	0	3	1	1	0	42
1	2	2	1	2	2	0	0	1	0	0	0	75
1	2	2	1	2	2	1	0	3	1	1	0	78
1	2	2	1	2	1	0	0	2	0	1	0	67
1	2	3	1	2	1	1	0	3	1	1	0	59
1	2	2	1	2	1	1	0	2	1	1	0	59
1	2	3	1	2	1	2	0	3	0	1	0	62
1	2	1	1	3	1	2	0	3	0	1	0	91
1	2	2	1	1	1	2	0	3	1	1	0	43
2	1	1	1	2	2	1	0	2	1	1	0	30
2	2	1	1	3	1	0	0	1	0	1	0	46
2	2	1	2	2	2	1	0	2	1	1	0	47
2	2	1	1	2	1	0	1	3	0	1	0	13
2	1	1	1	2	3	1	0	1	1	1	0	40
2	2	1	1	3	3	3	0	3	0	0	1	28
2	1	1	1	3	1	1	0	1	0	1	0	43
2	2	1	1	3	1	1	0	1	0	1	0	2
2	1	1	1	2	1	1	0	1	1	1	0	34
2	2	1	1	3	1	0	0	3	1	1	0	35
2	2	1	1	3	1	0	0	2	0	0	0	33
2	2	1	1	3	1	1	0	1	1	1	0	24
2	1	1	1	3	2	1	0	2	0	1	0	34
2	2	1	1	2	1	0	0	2	0	0	0	46
2	1	1	1	3	1	0	0	3	1	1	0	36
2	1	1	1	2	1	0	0	2	0	1	0	42
2	1	1	1	2	2	0	0	1	0	1	0	42
2	2	1	1	2	1	0	0	1	0	1	0	24
2	2	1	1	3	2	1	0	2	1	1	0	34
2	2	1	1	3	3	0	0	1	0	1	0	42
2	1	1	1	2	1	1	0	3	1	1	0	32
2	1	1	1	2	1	0	0	1	1	1	0	46
2	1	1	1	3	1	1	0	2	1	1	0	29
2	1	1	1	3	2	0	0	1	1	1	0	27
2	1	1	1	2	2	1	0	1	1	1	0	28
2	2	1	1	3	1	1	0	3	1	1	0	30
2	1	1	1	3	2	1	0	1	1	1	0	42
2	2	1	1	3	3	1	0	1	1	1	0	45
2	1	1	1	3	2	1	0	1	0	1	0	25
2	2	1	1	3	2	1	0	1	1	1	0	26
2	1	1	2	2	1	1	0	1	0	1	0	26
2	1	1	1	3	1	1	0	2	1	1	0	33
2	2	1	1	3	1	0	0	2	0	1	0	41
2	2	1	1	3	1	1	0	3	1	1	0	40
2	1	1	1	3	2	1	0	1	1	1	0	26
2	1	1	1	2	1	0	0	2	0	0	0	33
2	2	1	1	3	1	1	0	1	0	1	0	39
2	2	1	1	2	2	0	0	2	0	1	0	47
2	1	1	1	2	3	0	0	2	0	1	0	43
2	1	1	1	3	2	1	0	1	1	1	0	33
2	2	1	1	2	3	1	0	1	1	1	0	35
2	2	1	1	2	3	2	0	1	1	1	0	47
2	2	1	1	3	3	0	0	3	1	1	0	38
2	2	1	1	3	3	2	0	3	0	1	0	25
2	2	1	1	3	3	1	0	1	1	1	0	44
2	1	1	1	3	2	2	0	2	0	1	0	42
2	2	1	1	3	1	0	0	1	0	1	0	27
2	1	1	1	3	1	0	0	2	0	1	0	23
2	1	1	1	3	1	0	0	1	0	1	0	43
2	1	1	1	3	1	1	0	2	1	1	0	30
2	2	1	1	2	1	0	0	2	0	1	0	22
2	2	1	1	2	1	0	0	1	0	1	0	47
2	2	1	1	2	3	1	0	3	1	1	0	37
2	1	1	1	2	1	0	0	1	0	1	0	35
2	1	1	1	2	1	1	1	3	0	1	0	32
2	1	1	1	2	3	3	1	2	1	1	0	41
2	2	1	1	3	1	1	0	1	0	1	0	45
2	2	1	1	3	2	1	0	1	1	1	0	21
2	1	1	1	3	1	0	0	2	1	1	0	37
2	1	1	1	3	2	0	0	1	0	1	0	9
2	1	1	1	3	1	1	0	2	0	1	0	35
2	1	1	2	3	2	1	0	1	1	1	0	29
2	1	1	2	2	1	0	0	1	0	1	0	31
2	2	1	1	2	2	0	0	2	0	1	0	45
2	2	1	1	2	2	1	0	2	1	1	0	25
2	2	1	1	2	1	0	0	2	0	1	0	43
2	2	1	1	2	1	0	0	2	1	1	0	28
2	2	1	1	2	3	2	0	1	1	1	0	40
2	2	1	1	2	3	1	0	1	0	1	0	45
2	1	1	1	2	1	0	0	2	0	0	0	32
2	2	1	1	3	1	0	0	2	1	1	0	43
2	2	1	1	3	2	0	0	1	0	1	0	35
2	1	1	1	3	2	0	0	2	1	1	0	24
2	1	1	1	3	3	0	1	1	1	1	1	34
2	1	1	1	2	1	0	0	2	0	1	0	45
2	1	1	1	2	3	1	0	2	1	1	0	27
2	2	1	1	3	2	2	0	2	1	1	0	34
2	2	1	1	3	3	1	0	3	1	1	0	33
2	2	1	1	3	2	3	0	3	0	0	0	36
2	1	1	1	3	2	1	0	1	1	1	0	41
2	1	1	1	3	3	1	0	1	0	1	0	42
2	1	1	1	3	3	3	1	3	1	1	0	32
2	2	1	2	2	2	0	0	2	0	1	0	30
2	2	1	1	3	1	0	0	1	1	1	0	40
2	2	1	1	2	2	0	0	3	1	1	0	42
2	1	1	1	3	1	0	0	1	1	1	0	25
2	1	1	1	3	2	0	0	1	0	1	0	15
2	1	1	1	2	1	1	0	1	0	1	0	38
2	2	1	1	3	1	0	0	1	0	1	0	42
2	1	1	1	2	1	2	0	3	0	1	0	36
2	2	1	1	3	2	1	0	3	1	1	0	26
2	1	1	1	2	1	0	0	1	0	1	0	33
2	1	1	1	2	1	0	0	2	1	1	0	44
2	2	1	1	3	2	1	0	1	1	1	0	34
2	2	1	2	2	1	0	0	2	0	1	0	24
2	2	1	2	3	2	0	0	1	0	1	0	24
2	1	1	1	1	2	0	0	2	1	1	0	27
2	2	1	1	2	1	1	0	1	1	1	0	46
2	1	1	1	2	2	0	0	2	1	1	0	35
2	1	1	1	3	2	0	0	2	1	1	0	40
2	2	1	1	2	1	0	0	2	1	1	0	43
2	2	1	1	3	2	1	0	2	1	1	0	31
2	2	1	2	3	2	2	0	3	1	1	0	25
2	2	1	1	3	2	1	0	1	0	0	0	47
2	2	1	1	3	1	0	0	1	0	1	0	22
2	1	1	1	3	1	0	0	2	1	1	0	35
2	1	1	1	3	2	0	0	2	1	1	0	27
2	1	1	1	2	1	0	0	3	0	1	0	42
2	2	1	1	3	2	0	0	2	1	1	0	43
2	1	1	1	3	2	0	0	1	0	1	0	26
2	1	1	2	2	2	0	0	1	0	1	0	33
2	2	1	1	3	3	2	0	3	1	1	0	42
2	1	1	1	3	1	0	0	2	1	1	0	28
2	2	1	1	3	2	1	0	3	0	1	1	21
2	1	1	1	2	1	1	0	1	0	0	0	31
2	2	1	1	3	1	0	0	1	0	1	0	28
2	2	2	1	3	3	1	0	1	1	1	0	30
2	1	3	1	2	2	1	0	1	1	1	0	46
2	2	2	1	3	2	0	0	1	1	1	0	39
2	1	2	1	3	1	0	1	1	0	1	0	41
2	2	2	1	2	3	3	0	3	1	1	0	36
2	2	2	1	3	1	0	0	1	1	1	0	25
2	2	2	1	3	2	0	0	1	0	1	0	42
2	2	2	1	3	2	0	0	1	0	1	0	28
2	2	2	1	3	2	1	0	3	1	1	0	25
2	2	2	1	3	2	3	1	3	1	1	0	36
2	1	2	1	3	2	2	0	3	1	1	0	26
2	1	2	1	3	2	0	0	2	0	1	0	33
2	2	2	1	3	2	0	0	2	0	1	0	27
2	1	2	1	3	2	1	0	2	1	1	0	35
2	2	2	2	2	3	2	1	3	0	1	0	38
2	1	2	1	2	2	2	1	3	1	1	0	47
2	2	2	1	3	2	0	0	2	0	1	0	40
2	2	2	1	3	2	0	0	2	1	1	0	42
2	1	2	1	2	2	3	0	1	1	1	0	27
2	1	2	1	3	2	0	0	3	0	0	0	39
2	1	2	1	2	1	0	0	2	1	1	0	43
2	1	2	1	2	2	1	0	1	1	1	0	36
2	2	2	1	3	1	0	0	3	0	1	0	41
2	2	2	1	3	1	1	0	1	1	1	0	26
2	2	2	1	3	2	0	0	1	1	1	0	29
2	2	2	1	3	2	0	0	1	0	1	0	38
2	2	2	1	3	3	0	0	2	1	1	0	25
2	1	2	1	3	2	1	0	2	0	1	0	46
2	2	2	2	2	1	1	0	2	0	1	0	26
2	1	2	1	1	1	0	0	2	0	0	0	43
2	2	2	1	2	1	0	0	1	0	0	0	4
2	2	2	1	2	1	0	0	2	1	1	0	25
2	2	2	1	2	2	0	0	2	1	1	0	24
2	2	2	1	2	2	0	0	1	0	1	0	45
2	2	2	1	2	2	1	0	2	1	1	0	43
2	2	2	1	2	3	1	0	3	1	1	0	32
2	2	2	1	2	3	0	1	3	1	1	0	45
2	1	2	1	2	1	0	0	2	0	1	0	33
2	1	2	1	2	2	0	0	1	0	1	0	39
2	1	2	1	2	2	1	0	1	0	1	0	37
2	1	2	1	2	2	1	0	3	1	1	0	29
2	2	2	1	3	1	1	0	2	1	1	0	37
2	2	2	1	3	3	2	0	1	0	1	0	46
2	1	2	1	3	1	0	0	2	0	1	0	35
2	1	2	1	3	1	0	0	1	0	1	0	38
2	1	2	1	3	1	0	0	1	0	1	0	46
2	1	2	1	3	2	0	0	1	0	1	0	33
2	1	2	1	3	2	0	0	1	1	1	0	45
2	1	2	1	3	2	1	0	2	1	1	0	31
2	1	2	2	3	3	3	0	3	1	1	1	36
2	2	2	2	2	1	1	0	1	0	1	0	39
2	2	2	2	1	1	0	0	2	0	0	0	25
2	1	2	1	2	2	2	0	3	1	1	0	43
2	2	2	1	3	1	0	0	1	0	0	0	43
2	2	2	1	3	2	0	0	1	0	1	0	31
2	2	2	1	3	2	0	0	3	0	1	0	27
2	1	2	1	3	1	0	0	2	1	1	0	33
2	1	2	1	3	1	2	0	3	1	1	0	33
2	2	2	1	2	1	0	0	2	1	1	0	45
2	2	2	1	2	1	0	0	2	1	1	0	36
2	1	2	1	2	1	0	0	1	0	1	0	31
2	1	2	1	2	1	0	0	1	0	0	0	37
2	1	2	1	2	1	1	0	3	1	1	0	42
2	2	2	1	3	1	1	0	2	1	1	0	26
2	2	2	1	3	2	0	0	2	0	1	0	35
2	2	2	1	3	3	1	0	1	1	1	0	39
2	1	2	1	3	1	0	0	2	1	1	0	24
2	1	2	1	3	1	1	0	2	1	1	0	46
2	1	2	1	3	2	1	0	2	1	1	0	41
2	1	2	1	3	3	0	0	1	0	1	0	46
2	2	2	2	2	1	0	0	2	0	1	0	44
2	2	2	1	2	2	1	0	3	1	1	0	35
2	2	2	1	2	2	1	0	1	1	1	0	33
2	1	2	1	2	1	1	0	3	1	1	0	30
2	1	2	1	2	2	0	0	2	0	1	0	26
2	1	2	1	2	3	1	1	3	1	1	0	40
2	2	2	1	3	1	0	0	1	0	1	0	43
2	2	2	1	3	1	1	0	1	1	1	0	38
2	2	2	1	3	2	1	0	3	0	1	0	45
2	2	2	1	3	2	3	0	1	1	1	0	39
2	2	2	1	3	1	3	0	2	1	1	0	31
2	1	2	1	3	1	0	0	1	0	1	0	47
2	1	2	1	3	2	0	0	3	1	1	0	28
2	1	2	1	3	3	1	0	1	1	1	0	27
2	1	2	1	3	1	1	0	2	1	1	0	26
2	1	2	1	3	1	1	0	1	1	1	0	38
2	1	2	1	3	2	0	0	1	0	1	0	28
2	2	2	1	2	1	0	0	2	0	1	0	27
2	1	2	1	3	2	1	0	2	1	1	0	46
2	1	2	1	3	2	0	0	1	0	1	0	45
2	2	2	1	2	3	1	0	1	0	1	0	24
2	2	2	1	3	1	0	0	3	1	1	0	37
2	2	2	1	3	1	0	0	2	1	1	0	28
2	1	2	1	2	2	0	0	2	0	1	0	25
2	2	2	1	2	1	0	0	1	1	1	0	35
2	1	2	1	2	1	1	0	2	1	1	0	43
2	2	2	1	3	2	0	0	2	1	1	0	36
2	2	2	2	3	1	0	0	1	0	1	0	33
2	2	2	1	2	2	0	0	2	1	1	0	25
2	1	2	1	2	2	2	0	2	0	1	0	27
2	2	2	1	3	2	1	0	1	0	1	0	30
2	2	2	1	3	2	1	0	1	1	1	0	33
2	1	2	1	2	2	1	0	1	0	0	0	46
2	2	2	1	3	1	0	0	3	0	1	0	28
2	2	2	1	3	2	0	0	2	0	1	0	43
2	2	2	1	3	2	1	0	2	1	1	0	24
2	1	2	1	3	1	0	0	2	1	1	0	37
2	2	2	1	2	3	0	0	3	0	1	0	47
2	1	2	1	2	2	2	1	2	0	1	0	41
2	1	2	1	3	2	0	0	1	0	1	0	44
2	1	2	1	2	2	1	0	3	1	1	0	27
2	2	2	1	3	2	0	0	2	1	1	0	45
2	1	2	1	2	2	0	0	2	0	1	0	33
2	2	2	1	3	2	0	0	2	1	1	0	9
2	1	2	1	2	1	1	0	3	0	0	1	29
2	2	2	1	3	1	0	0	1	0	1	0	30
2	2	2	1	3	3	0	0	1	1	1	0	34
2	2	2	1	2	3	2	1	3	1	1	0	38
2	1	2	1	3	1	0	0	1	1	1	0	30
2	2	2	1	2	3	1	0	2	1	1	0	37
2	1	2	1	2	1	0	0	2	1	1	0	36
2	2	2	1	3	2	0	0	2	1	1	0	39
2	1	2	1	3	2	1	0	1	1	1	0	41
2	2	2	1	2	2	0	0	2	1	1	0	26
2	1	2	1	2	2	0	0	2	1	1	0	37
2	2	2	1	3	1	0	0	2	1	1	0	40
2	2	2	1	3	2	0	0	1	0	1	0	45
2	2	2	1	3	2	0	0	1	0	1	0	45
2	2	2	1	3	3	1	0	1	1	1	0	42
2	1	2	1	3	2	0	0	1	0	1	0	47
2	1	2	1	3	2	1	0	1	1	1	0	36
2	2	2	1	2	1	1	0	2	1	1	0	24
2	1	2	2	2	2	3	0	3	1	1	0	42
2	2	2	1	2	3	0	0	1	1	1	0	42
2	1	2	1	2	2	0	0	2	1	1	0	31
2	2	2	1	3	1	1	0	1	1	1	0	28
2	2	2	1	3	3	0	0	1	1	1	0	30
2	1	2	1	3	2	2	1	1	1	1	0	24
2	2	2	1	3	2	0	0	2	1	1	0	31
2	2	2	1	3	1	0	0	1	0	1	0	44
2	1	2	1	3	2	1	0	3	0	1	0	38
2	2	2	1	3	2	2	0	1	1	1	0	45
2	1	2	1	1	1	0	0	2	0	1	0	33
2	2	2	1	3	2	0	0	2	1	1	0	27
2	2	2	1	3	3	1	0	3	1	1	0	27
2	1	2	1	1	1	0	0	2	1	0	0	42
2	2	2	1	3	3	1	0	2	1	1	0	36
2	1	2	1	1	2	0	0	2	0	1	0	45
2	2	2	1	2	2	0	0	2	1	1	0	26
2	1	2	1	2	2	0	0	2	1	1	0	43
2	1	2	1	2	3	2	0	2	0	1	0	14
2	2	2	1	3	3	1	0	3	0	1	0	7
2	1	2	1	3	3	0	0	3	1	1	0	23
2	2	2	2	2	3	1	0	1	1	1	0	40
2	1	2	1	2	1	0	0	1	0	1	0	28
2	1	2	1	2	2	0	0	2	0	1	0	25
2	2	2	1	3	1	0	0	2	1	1	0	25
2	2	2	1	3	2	3	0	3	0	1	0	27
2	2	2	1	2	1	0	0	2	1	1	0	25
2	2	2	1	2	1	0	0	1	1	1	0	40
2	2	2	1	2	3	1	0	3	1	1	0	24
2	1	2	1	2	1	1	0	3	1	1	0	25
2	1	2	1	2	2	2	0	3	1	1	0	40
2	2	2	1	3	2	0	0	1	0	1	0	36
2	2	2	1	3	2	0	0	2	1	1	0	38
2	2	2	1	3	1	0	1	1	1	1	0	46
2	1	2	1	3	1	0	0	3	1	1	0	46
2	1	2	1	3	1	1	0	1	1	1	0	45
2	1	2	1	3	2	1	0	2	1	1	0	44
2	1	2	1	3	3	1	0	1	0	1	0	30
2	2	2	2	3	1	2	0	2	1	1	0	45
2	2	2	1	2	2	0	0	1	0	1	0	31
2	2	2	1	2	1	0	0	1	0	1	0	24
2	1	2	1	3	1	0	0	2	1	1	0	40
2	1	2	1	3	1	0	0	1	0	1	0	24
2	1	2	2	2	2	0	0	2	0	1	0	34
2	1	2	1	1	2	0	0	1	0	1	0	36
2	2	2	1	2	2	0	0	2	1	1	0	38
2	2	2	1	2	2	1	0	2	1	1	0	19
2	1	2	1	2	1	0	0	2	0	1	0	24
2	1	2	1	2	2	0	0	1	0	1	0	37
2	1	2	1	2	2	2	0	2	1	1	0	38
2	2	2	1	3	1	0	0	1	0	1	0	38
2	2	2	1	3	2	2	0	2	1	1	0	42
2	1	2	1	3	1	0	0	2	0	1	0	34
2	1	2	1	3	2	0	0	2	1	1	0	38
2	2	2	2	2	1	0	0	2	1	0	0	41
2	2	2	1	2	3	3	0	1	1	1	0	42
2	1	2	1	2	1	0	0	1	0	1	0	42
2	1	2	1	3	1	0	0	2	1	1	0	24
2	1	2	1	3	2	1	0	1	0	1	0	40
2	2	2	2	2	1	0	0	2	1	1	0	30
2	2	2	1	1	1	0	0	1	0	1	0	35
2	2	2	1	1	1	0	0	1	0	0	0	29
2	1	2	1	1	1	0	0	2	0	1	0	31
2	2	2	1	2	1	0	0	2	0	1	0	29
2	2	2	1	2	1	0	0	2	1	0	0	41
2	2	2	1	2	1	0	0	2	0	1	0	6
2	2	2	1	2	1	0	0	2	0	1	0	32
2	2	2	1	2	1	0	0	2	1	1	0	37
2	2	2	1	2	1	0	0	1	0	1	0	47
2	2	2	1	2	1	1	0	2	1	1	0	24
2	2	2	1	2	2	0	0	1	0	1	0	41
2	2	2	1	2	2	1	0	2	1	1	0	40
2	1	2	1	2	1	0	0	2	0	1	0	25
2	1	2	1	2	1	0	0	1	0	0	0	46
2	1	2	1	2	1	1	0	1	0	1	0	28
2	1	2	1	2	2	0	0	2	0	0	0	28
2	1	2	1	2	2	0	0	2	0	1	0	47
2	1	2	1	2	1	1	0	2	0	1	0	39
2	1	2	1	2	2	1	0	3	1	1	0	40
2	1	2	1	2	3	0	0	2	1	1	0	28
2	1	2	1	2	2	2	0	2	1	1	0	28
2	1	2	1	2	2	3	0	3	1	1	0	41
2	2	2	1	3	1	0	0	1	0	1	0	25
2	2	2	1	3	1	0	0	1	0	1	0	47
2	2	2	1	3	2	0	0	2	1	1	0	33
2	2	2	1	3	2	2	0	2	1	1	0	46
2	1	2	1	3	1	0	0	1	0	0	0	28
2	1	2	1	3	1	0	0	1	0	1	0	33
2	1	2	1	3	2	0	0	2	1	1	0	38
2	1	2	1	3	1	1	0	3	1	1	0	31
2	1	2	1	3	2	1	0	2	1	1	0	46
2	1	2	1	3	3	0	0	2	1	1	0	29
2	1	2	1	3	2	2	0	1	1	1	0	19
2	1	2	1	3	3	1	0	2	0	1	0	30
2	1	2	1	3	2	3	0	3	1	1	0	44
2	1	2	1	3	2	0	1	2	0	1	0	42
2	1	2	1	3	1	0	0	2	1	1	0	24
2	2	2	2	3	2	1	0	3	1	1	0	29
2	1	2	2	2	1	0	0	2	1	1	0	46
2	1	2	2	3	2	0	0	1	0	1	0	42
2	2	2	2	2	2	1	0	3	0	1	0	47
2	2	2	1	2	2	0	0	1	0	1	0	24
2	2	2	1	3	1	0	0	2	1	1	0	30
2	2	2	1	3	1	0	0	2	0	1	0	33
2	1	2	1	3	1	0	0	2	1	1	0	25
2	1	2	1	3	2	0	0	1	0	0	0	46
2	1	2	1	3	2	2	0	2	1	1	0	32
2	2	2	2	2	2	1	0	3	0	1	0	44
2	1	2	2	2	2	0	0	1	0	1	0	6
2	2	2	1	3	1	0	0	2	1	1	0	25
2	2	2	1	3	2	0	0	1	0	1	0	30
2	2	2	1	1	1	0	0	1	0	1	0	30
2	2	2	1	1	1	1	0	2	0	1	0	34
2	2	2	1	1	2	2	0	3	1	1	0	42
2	2	2	1	2	1	0	0	2	1	1	0	37
2	2	2	1	2	2	0	0	1	0	1	0	29
2	1	2	1	2	2	0	0	1	0	1	0	33
2	2	2	1	3	1	0	0	1	1	1	0	47
2	2	2	1	3	1	0	0	2	0	1	0	42
2	2	2	1	3	1	0	0	1	0	1	0	40
2	2	2	1	3	2	0	0	2	1	1	0	39
2	1	2	1	3	1	0	0	2	0	1	0	35
2	1	2	1	3	2	0	0	2	1	1	0	24
2	1	2	1	3	2	0	0	1	0	1	0	31
2	2	2	2	1	1	0	0	2	0	1	0	38
2	1	2	2	2	3	0	0	1	1	1	0	28
2	1	2	2	3	3	3	0	3	1	1	0	40
2	2	2	2	2	1	2	0	1	0	0	0	46
2	2	2	1	1	1	0	0	2	1	1	0	33
2	2	2	1	1	1	0	0	2	0	1	0	31
2	2	2	1	2	1	0	0	2	1	1	0	34
2	2	2	1	2	1	1	0	3	0	1	0	26
2	2	2	1	2	3	0	0	1	0	1	0	34
2	2	2	1	2	3	0	0	1	0	1	0	26
2	2	2	1	2	2	3	0	3	1	1	0	35
2	1	2	1	2	1	0	0	2	1	1	0	31
2	1	2	1	2	1	0	0	2	1	1	0	47
2	1	2	1	2	2	1	0	2	1	1	0	35
2	2	2	1	3	1	0	0	1	0	1	0	32
2	2	2	1	3	1	0	0	3	0	1	0	31
2	2	2	1	3	1	0	0	1	0	1	0	39
2	2	2	1	3	2	0	0	2	0	0	1	13
2	1	2	1	3	1	0	0	3	1	1	0	28
2	1	2	1	3	1	1	0	1	1	1	0	31
2	1	2	1	3	3	1	0	2	1	1	0	34
2	2	2	2	2	1	0	0	1	0	1	0	37
2	1	2	2	2	2	0	0	1	0	1	0	34
2	2	2	2	2	3	0	0	1	0	0	0	26
2	1	2	1	2	2	0	0	2	1	1	0	42
2	2	2	1	2	1	0	0	1	0	1	0	47
2	1	2	1	2	1	0	0	2	1	1	0	32
2	2	2	1	3	2	0	0	2	1	1	0	33
2	1	2	1	2	1	1	0	2	1	1	0	29
2	2	2	1	3	1	0	0	2	1	1	0	42
2	1	2	1	3	1	0	0	2	1	1	0	45
2	1	2	1	3	1	0	0	2	0	1	0	36
2	1	2	1	3	1	1	0	3	0	1	0	34
2	2	2	1	2	1	0	0	2	1	1	0	46
2	2	2	1	1	3	1	0	1	1	1	0	45
2	2	2	1	2	1	0	0	2	1	1	0	44
2	2	2	1	1	1	0	0	2	0	1	0	30
2	2	2	1	2	1	0	0	1	0	0	0	37
2	1	2	1	3	1	0	0	2	1	1	0	28
2	2	2	1	2	3	3	0	1	1	1	0	24
2	2	2	1	2	2	1	0	3	1	1	0	30
2	2	2	1	3	2	0	0	2	1	1	0	29
2	1	2	1	3	3	0	0	1	1	1	0	30
2	1	2	2	2	1	0	0	1	0	1	0	37
2	1	2	1	3	2	0	0	1	0	0	0	34
2	1	2	1	3	1	0	0	1	0	1	0	39
2	1	2	1	3	1	0	0	2	0	0	0	30
2	1	2	1	3	2	1	0	2	1	1	0	47
2	2	2	1	2	1	0	0	2	1	1	0	29
2	1	2	1	2	1	2	0	1	1	1	0	30
2	2	2	2	2	1	0	0	1	0	1	0	33
2	1	2	1	2	2	0	0	1	0	1	0	25
2	2	2	1	3	1	0	0	2	0	1	0	37
2	1	2	1	2	2	0	0	1	0	1	0	41
2	1	2	1	2	1	0	0	2	1	1	0	18
2	2	2	1	3	2	2	0	3	1	1	0	26
2	1	2	1	3	2	2	0	1	0	0	1	32
2	2	2	1	3	2	0	0	2	1	1	0	39
2	2	2	1	3	2	0	0	2	1	1	0	40
2	2	2	1	3	2	0	0	2	1	1	0	32
2	2	2	1	3	1	1	0	1	0	1	0	33
2	1	2	1	3	1	1	0	1	0	1	0	39
2	1	2	1	3	3	2	0	1	0	0	0	28
2	1	2	1	3	3	1	1	3	1	1	1	22
2	2	2	1	3	1	0	0	2	1	1	0	46
2	1	2	1	3	2	0	0	2	1	1	0	44
2	1	2	1	3	2	0	0	1	0	1	0	45
2	1	2	1	3	2	0	0	2	1	1	0	41
2	2	2	1	3	1	0	0	1	0	1	0	47
2	2	2	1	3	1	0	0	2	0	1	0	24
2	2	2	1	2	3	1	0	2	1	1	0	25
2	2	2	1	3	1	0	0	2	1	0	0	43
2	2	2	1	2	2	0	0	1	0	1	0	40
2	1	2	1	1	1	1	0	2	1	1	0	39
2	2	2	1	2	1	1	0	2	1	1	0	45
2	1	2	1	2	2	1	0	1	1	1	0	37
2	1	2	2	3	1	0	0	1	0	1	0	32
2	1	2	1	1	2	0	0	1	0	1	0	7
2	1	2	1	2	1	0	0	2	1	0	0	24
2	1	2	1	2	1	0	0	2	1	0	0	34
2	2	2	1	3	1	0	0	2	1	0	0	28
2	2	2	1	3	1	0	0	2	1	1	0	39
2	1	2	1	3	1	0	0	2	1	1	0	36
2	1	2	2	2	1	0	0	2	1	1	0	41
2	2	2	1	2	2	0	0	2	1	1	0	18
2	1	2	2	2	2	0	0	2	1	1	0	45
2	2	2	1	2	2	1	0	2	0	1	0	44
2	1	2	1	2	2	1	0	2	1	1	0	26
2	2	2	1	3	3	1	0	2	1	1	0	30
2	2	2	1	3	3	1	0	2	0	1	0	43
2	2	2	1	3	3	1	0	2	1	1	0	46
2	1	2	1	3	1	0	0	1	1	1	0	42
2	1	2	1	3	1	0	0	2	1	1	0	29
2	1	2	1	3	2	0	0	1	0	1	0	38
2	2	2	1	2	2	0	0	2	1	1	0	46
2	1	2	1	2	1	0	0	3	0	1	0	27
2	2	2	1	3	2	1	0	2	1	1	0	42
2	1	2	1	3	1	0	0	1	1	1	0	47
2	1	2	1	3	2	1	0	3	1	1	0	32
2	1	2	1	1	2	0	0	2	1	1	0	33
2	2	2	1	2	2	1	0	2	1	1	0	35
2	1	2	1	2	2	3	0	1	1	1	0	29
2	1	2	1	2	1	0	0	1	0	1	0	32
2	2	2	1	3	1	0	0	2	1	1	0	25
2	2	2	1	3	1	0	0	1	0	1	0	33
2	2	2	1	3	2	0	0	2	1	1	0	46
2	2	2	1	3	2	0	0	2	0	1	0	47
2	1	2	1	3	2	0	0	2	1	1	0	20
2	1	2	1	1	2	1	0	1	1	1	0	45
2	1	2	1	2	2	1	0	1	1	1	0	26
2	1	2	1	3	3	1	1	1	1	1	0	36
2	1	2	1	3	1	0	0	1	0	1	0	34
2	2	2	1	2	2	0	0	1	0	1	0	31
2	2	2	1	3	2	0	0	2	1	1	0	23
2	1	2	1	2	1	0	0	2	1	0	0	33
2	1	2	1	2	1	1	0	3	1	1	0	47
2	1	2	1	2	1	0	0	2	1	1	0	43
2	1	2	1	2	2	1	0	2	1	1	0	35
2	2	2	1	1	2	0	0	3	0	1	0	18
2	2	2	1	2	2	1	0	2	1	1	0	37
2	1	2	1	2	3	0	0	2	1	1	0	28
2	2	2	1	3	1	0	0	1	0	1	0	42
2	1	2	1	2	1	1	0	3	0	1	0	30
2	1	2	1	1	2	0	0	2	0	1	0	34
2	2	2	1	2	2	0	0	2	0	1	0	43
2	1	2	1	2	1	1	0	1	0	1	0	26
2	1	2	1	2	2	1	0	2	0	1	0	31
2	2	2	1	3	1	0	0	1	0	0	0	44
2	2	2	1	3	2	0	0	2	1	1	0	27
2	1	2	1	3	1	0	0	2	1	1	0	26
2	1	2	1	3	1	0	0	3	0	1	0	29
2	1	2	1	3	1	0	0	1	0	1	0	39
2	1	2	1	3	1	0	0	2	1	1	0	31
2	1	2	1	1	1	1	0	2	1	1	0	41
2	1	2	1	2	2	0	0	1	0	1	0	28
2	1	2	1	3	2	1	0	2	1	1	0	45
2	1	2	1	3	3	0	0	2	1	0	0	25
2	1	2	2	2	2	1	0	2	0	1	0	34
2	2	2	1	2	1	1	0	3	0	1	0	24
2	2	2	1	2	1	1	1	1	1	1	0	37
2	1	2	1	3	1	0	0	1	0	1	0	35
2	1	2	1	3	2	1	0	3	1	1	0	42
2	1	2	2	2	3	1	0	2	1	1	0	30
2	1	2	2	1	2	0	0	1	0	1	0	34
2	1	2	1	2	1	0	0	1	0	1	0	24
2	2	2	1	3	1	0	0	1	0	0	0	33
2	2	2	1	1	1	0	0	2	1	1	0	44
2	2	2	1	2	1	0	0	2	1	1	0	24
2	2	2	1	2	2	0	0	1	0	1	0	30
2	1	2	1	2	1	0	0	2	0	1	0	28
2	1	2	1	2	2	0	0	2	0	1	0	28
2	1	2	1	2	2	1	0	2	1	1	0	34
2	2	2	1	3	1	0	0	2	1	1	0	37
2	2	2	1	3	1	0	0	2	0	1	0	46
2	2	2	1	3	1	0	0	2	1	1	0	47
2	1	2	1	3	1	0	0	2	1	0	0	35
2	1	2	1	3	1	0	0	2	1	1	0	46
2	1	2	1	3	1	0	0	1	0	1	0	25
2	1	2	1	3	2	0	0	3	1	1	0	42
2	1	2	1	3	2	0	0	1	0	1	0	41
2	1	2	1	3	2	1	0	2	1	1	0	14
2	1	2	1	3	2	1	0	1	1	1	0	27
2	2	2	2	3	1	0	0	2	1	1	0	42
2	2	2	2	3	1	0	0	2	1	1	0	39
2	2	2	1	2	1	0	0	3	0	1	0	45
2	2	2	1	2	1	0	0	2	1	0	0	4
2	1	2	1	2	2	1	0	1	1	1	0	47
2	2	2	1	3	1	0	0	2	1	1	0	44
2	2	2	1	3	1	0	0	2	1	1	0	39
2	2	2	1	3	2	0	0	2	1	1	0	20
2	2	2	1	1	1	0	0	2	1	0	0	39
2	2	2	1	1	1	1	0	2	1	1	0	41
2	1	2	1	1	1	0	0	1	0	1	0	33
2	1	2	1	1	1	0	0	2	1	1	0	38
2	1	2	1	1	2	1	0	2	1	1	0	26
2	2	2	1	2	1	0	0	2	0	1	0	24
2	2	2	1	2	1	0	0	2	1	1	0	32
2	2	2	1	2	1	0	0	1	0	1	0	25
2	2	2	1	2	1	0	0	1	1	1	0	40
2	2	2	1	2	1	0	0	2	0	1	0	14
2	2	2	1	2	1	0	0	2	0	1	0	28
2	2	2	1	2	1	0	0	2	1	1	0	40
2	2	2	1	2	2	0	0	2	1	1	0	38
2	2	2	1	2	1	1	0	2	1	1	0	34
2	2	2	1	2	2	0	0	2	1	1	0	16
2	2	2	1	2	3	0	0	2	1	1	0	39
2	2	2	1	2	2	1	0	1	0	1	0	35
2	2	2	1	2	2	1	0	1	1	1	0	47
2	2	2	1	2	3	1	0	3	1	1	0	33
2	1	2	1	2	1	0	0	1	1	1	0	33
2	1	2	1	2	1	0	0	2	1	1	0	38
2	1	2	1	2	1	0	0	2	1	1	0	24
2	1	2	1	2	1	0	0	1	0	0	0	41
2	1	2	1	2	2	0	0	2	1	1	0	31
2	1	2	1	2	2	0	0	1	0	1	0	28
2	1	2	1	2	1	1	0	2	1	1	0	36
2	1	2	1	2	2	0	0	2	1	1	0	39
2	1	2	1	2	2	0	0	2	1	1	0	33
2	1	2	1	2	2	1	0	3	1	1	0	26
2	1	2	1	2	3	1	0	3	0	1	0	39
2	1	2	1	2	2	3	0	3	1	1	1	24
2	2	2	1	3	1	0	0	1	0	1	0	30
2	2	2	1	3	1	0	0	2	1	1	0	28
2	2	2	1	3	1	0	0	2	1	1	0	28
2	2	2	1	3	1	0	0	2	1	1	0	29
2	2	2	1	3	1	0	0	2	1	0	0	42
2	2	2	1	3	1	0	0	2	1	1	0	44
2	2	2	1	3	2	0	0	1	0	1	0	36
2	2	2	1	3	2	0	0	2	1	1	0	30
2	2	2	1	3	2	1	0	2	0	1	0	34
2	2	2	1	3	2	1	0	2	1	1	0	25
2	2	2	1	3	2	1	0	2	1	1	0	36
2	2	2	1	3	2	1	0	2	1	1	0	42
2	2	2	1	3	2	2	0	2	1	1	0	39
2	2	2	1	3	3	1	0	2	1	1	0	26
2	2	2	1	3	2	3	0	2	1	1	0	44
2	2	2	1	3	2	3	0	3	1	1	0	25
2	1	2	1	3	1	0	0	1	0	1	0	36
2	1	2	1	3	1	0	0	2	1	0	0	31
2	1	2	1	3	1	0	0	2	0	1	0	42
2	1	2	1	3	1	0	0	2	0	1	0	29
2	1	2	1	3	1	0	0	2	1	1	0	42
2	1	2	1	3	2	0	0	2	1	1	0	41
2	1	2	1	3	2	0	0	2	1	1	0	31
2	1	2	1	3	2	0	0	2	1	1	0	30
2	1	2	1	3	2	0	0	2	1	1	0	32
2	1	2	1	3	2	1	0	2	1	1	0	33
2	1	2	1	3	3	1	0	3	1	1	0	40
2	2	2	2	2	2	2	0	2	1	1	0	46
2	1	2	2	2	1	0	0	2	1	1	0	36
2	1	2	2	2	3	1	0	2	0	1	0	36
2	1	2	2	1	1	0	0	2	1	1	0	46
2	2	2	2	2	1	0	0	2	0	1	0	38
2	2	2	2	2	2	3	0	3	1	1	0	44
2	2	2	1	2	1	0	0	1	0	1	0	27
2	2	2	1	2	2	0	0	2	0	1	0	31
2	1	2	1	2	1	0	0	1	0	1	0	32
2	2	2	1	3	1	0	0	2	1	1	0	14
2	2	2	1	3	1	0	0	1	0	1	0	39
2	2	2	1	3	2	0	0	1	0	1	0	36
2	1	2	1	3	1	0	0	1	0	1	0	25
2	1	2	1	3	1	0	0	2	1	1	0	24
2	1	2	1	3	1	0	0	3	0	1	0	33
2	1	2	1	3	1	0	0	1	0	1	0	46
2	1	2	1	3	2	1	0	2	1	1	0	37
2	2	2	1	2	1	0	0	2	1	1	0	32
2	2	2	1	2	1	1	0	2	1	1	0	33
2	2	2	1	2	2	0	0	1	0	1	0	33
2	2	2	1	2	1	1	0	1	1	1	0	28
2	2	2	1	2	2	1	0	2	1	1	0	30
2	1	2	1	2	1	0	0	2	1	1	0	34
2	1	2	1	2	1	0	0	2	1	1	0	29
2	1	2	1	2	1	1	0	2	0	1	0	38
2	1	2	1	2	2	1	0	1	1	1	0	28
2	1	2	1	2	3	1	1	3	1	1	0	32
2	2	2	1	3	1	0	0	1	0	0	0	28
2	2	2	1	3	1	0	0	2	1	0	0	35
2	2	2	1	3	1	0	0	2	1	1	0	36
2	2	2	1	3	1	1	0	2	1	1	0	47
2	2	2	1	3	2	0	0	2	0	1	0	26
2	2	2	1	3	2	0	0	2	1	1	0	24
2	2	2	1	3	2	0	0	1	0	1	0	41
2	2	2	1	3	2	0	0	1	0	1	0	28
2	2	2	1	3	2	1	0	2	1	1	0	27
2	2	2	1	3	2	1	0	1	1	1	0	28
2	2	2	1	3	3	0	0	2	1	1	0	29
2	2	2	1	3	3	0	0	1	0	1	0	43
2	2	2	1	3	2	1	0	1	1	1	0	25
2	2	2	1	3	3	1	0	3	1	1	0	45
2	1	2	1	3	1	0	0	1	0	1	0	31
2	1	2	1	3	1	0	0	1	0	0	0	42
2	1	2	1	3	1	0	0	2	1	1	0	45
2	1	2	1	3	1	0	0	2	1	1	0	31
2	1	2	1	3	2	0	0	1	0	1	0	38
2	1	2	1	3	2	1	0	2	0	1	0	40
2	1	2	1	3	3	1	0	1	1	1	0	32
2	1	2	1	3	3	0	0	2	1	1	0	39
2	1	2	2	3	1	0	0	2	1	1	0	46
2	2	2	2	2	1	0	0	3	0	1	0	46
2	1	2	1	1	1	1	0	1	0	1	0	31
2	1	2	1	1	2	1	0	2	1	1	0	29
2	2	2	1	2	1	0	0	2	1	1	0	41
2	2	2	1	2	1	1	0	1	1	1	0	43
2	2	2	1	2	3	1	0	2	1	1	0	23
2	1	2	1	2	1	0	0	1	0	1	0	44
2	1	2	1	2	1	0	0	2	0	0	0	42
2	1	2	1	2	2	0	0	1	0	0	0	28
2	1	2	1	2	2	1	1	3	1	1	0	35
2	1	2	1	2	1	0	0	1	1	1	0	30
2	2	2	1	3	1	1	0	1	1	1	0	47
2	2	2	1	3	2	1	0	3	1	1	0	44
2	1	2	1	3	1	0	0	2	1	1	0	25
2	1	2	1	3	1	0	0	2	0	1	0	28
2	1	2	1	3	1	0	0	2	0	1	0	45
2	1	2	1	3	1	1	0	2	1	1	0	35
2	1	2	1	3	2	0	0	1	0	1	0	37
2	1	2	2	2	2	0	0	2	1	0	0	32
2	2	2	2	3	1	0	0	1	0	1	0	34
2	1	2	2	3	1	1	0	3	1	1	0	38
2	1	2	1	2	2	1	0	2	1	1	0	45
2	1	2	1	2	1	0	0	2	1	1	0	25
2	1	2	1	2	1	0	0	2	1	1	0	47
2	1	2	1	2	2	0	0	1	0	0	0	25
2	2	2	1	2	2	0	0	2	0	1	0	45
2	1	2	1	2	2	0	0	1	0	1	0	25
2	2	2	2	3	1	1	0	2	1	1	0	33
2	1	2	1	1	2	1	0	2	1	1	0	40
2	2	2	1	2	2	0	0	2	1	1	0	29
2	2	2	1	2	2	0	0	1	0	1	0	43
2	1	2	1	3	1	0	0	1	0	1	0	46
2	2	2	1	2	1	0	0	2	0	1	0	45
2	1	2	1	2	1	0	0	3	0	1	0	40
2	2	2	1	3	1	0	0	2	1	1	0	27
2	1	2	1	3	2	1	0	3	1	1	0	38
2	2	2	2	3	1	1	0	2	1	1	0	46
2	2	2	1	3	1	0	0	1	0	1	0	43
2	1	2	1	2	2	1	0	2	1	1	0	46
2	2	2	1	1	1	1	0	2	0	0	0	37
2	2	2	1	2	2	1	0	2	1	1	0	38
2	2	2	1	2	2	1	0	2	1	1	0	33
2	2	2	1	2	1	0	0	2	0	1	0	40
2	1	2	1	2	1	0	0	2	1	1	0	43
2	2	2	1	3	2	1	0	3	1	1	0	15
2	2	2	1	2	2	1	0	2	1	1	0	36
2	1	2	1	2	1	0	0	2	0	1	0	28
2	2	2	1	3	1	0	0	1	0	0	0	1
2	1	2	2	1	1	0	0	1	0	1	0	25
2	1	2	1	3	1	1	0	2	1	1	0	45
2	1	2	1	3	2	0	0	2	1	1	0	30
2	1	2	1	3	2	1	0	1	1	1	0	31
2	1	2	1	2	1	0	0	1	0	1	0	40
2	1	2	1	2	3	1	0	1	1	1	0	45
2	2	2	1	2	1	0	0	2	1	1	0	43
2	2	2	1	2	1	1	0	2	1	0	0	34
2	2	2	1	2	2	1	1	1	0	1	0	45
2	2	2	1	3	1	0	0	2	1	1	0	31
2	1	2	1	3	2	1	0	2	1	1	0	32
2	2	2	1	3	1	0	0	1	0	1	0	30
2	2	2	1	2	1	0	0	2	0	1	1	30
2	1	2	1	2	2	1	0	2	1	0	0	34
2	2	2	1	3	1	0	0	2	1	1	0	29
2	1	2	1	3	1	2	0	2	1	1	0	29
2	2	2	1	3	3	0	0	1	1	1	0	44
2	2	2	1	3	3	1	0	2	1	1	0	33
2	1	2	1	1	1	0	0	2	1	1	0	46
2	2	2	1	2	1	0	0	2	1	1	0	40
2	2	2	1	3	2	1	0	2	0	1	0	43
2	1	2	1	2	2	1	0	2	1	1	0	26
2	1	2	1	2	1	0	0	2	0	1	0	27
2	1	2	1	2	3	0	0	2	1	1	0	38
2	2	2	1	3	2	0	0	2	1	1	0	32
2	1	2	1	3	1	0	0	1	1	1	0	47
2	1	2	2	3	1	0	0	1	0	1	0	13
2	2	2	1	2	1	0	0	1	0	1	0	33
2	2	2	1	2	1	1	0	1	0	1	0	32
2	1	2	1	2	1	0	0	2	1	1	0	40
2	2	2	2	2	2	0	0	1	0	1	0	46
2	1	2	2	2	3	0	0	1	0	1	0	30
2	1	2	1	2	1	0	0	2	1	1	0	45
2	1	2	1	3	3	2	0	3	1	1	0	33
2	1	2	1	3	1	0	0	2	1	1	0	46
2	2	2	1	3	1	0	0	2	0	1	0	47
2	1	2	1	2	2	1	0	1	1	1	0	33
2	1	2	1	3	1	0	0	1	0	1	0	38
2	1	2	1	3	1	0	0	1	0	1	0	29
2	1	2	1	2	1	1	0	2	1	1	0	11
2	1	2	1	3	1	0	0	2	1	1	0	47
2	2	2	1	3	1	0	0	2	1	1	0	25
2	2	2	1	3	1	0	0	3	1	1	0	44
2	2	2	1	3	1	0	0	2	1	1	0	28
2	2	2	1	3	2	2	0	2	0	1	0	44
2	1	2	1	2	3	3	0	1	1	1	0	27
2	2	2	1	3	1	0	0	2	0	1	0	26
2	2	2	1	3	2	0	0	2	0	1	0	37
2	2	2	1	3	2	0	0	2	1	1	0	46
2	1	2	1	3	3	1	0	3	1	1	0	44
2	2	2	2	3	2	1	0	1	0	0	0	32
2	2	2	1	3	1	0	0	2	1	1	0	45
2	2	2	1	3	2	0	0	2	1	1	0	29
2	1	2	1	3	2	0	0	1	0	1	0	10
2	1	2	1	3	2	1	0	2	0	1	0	38
2	1	2	1	2	1	0	0	1	0	1	0	24
2	1	2	1	2	2	0	0	1	1	1	0	26
2	2	2	1	3	2	0	0	2	0	1	0	37
2	2	2	1	3	3	1	1	1	0	1	0	33
2	1	2	1	3	2	0	0	1	0	1	0	45
2	1	2	1	3	2	0	0	2	1	1	0	36
2	1	2	1	3	2	0	0	1	0	1	0	46
2	1	2	2	3	2	1	0	2	0	1	0	18
2	2	2	1	2	1	0	0	2	1	1	0	35
2	1	2	1	2	1	1	0	2	0	1	0	46
2	2	2	1	2	2	1	0	1	1	1	0	29
2	2	2	1	2	3	1	0	2	1	1	0	25
2	1	2	1	2	1	0	0	2	1	0	0	30
2	1	2	1	2	1	0	0	2	1	0	0	34
2	1	2	1	2	2	0	0	1	0	1	0	47
2	1	2	1	2	2	1	0	3	0	1	0	23
2	2	2	1	3	2	1	0	1	1	1	0	26
2	1	2	1	3	1	0	0	2	0	0	0	47
2	1	2	1	3	3	2	0	1	0	0	0	43
2	2	2	1	2	2	0	0	1	0	1	0	26
2	1	2	1	2	1	1	0	2	1	1	0	12
2	1	2	1	2	2	0	0	2	0	1	0	34
2	1	2	2	2	3	2	0	1	1	1	0	47
2	1	2	1	3	1	0	0	2	0	1	0	35
2	2	2	1	2	1	0	0	2	1	0	0	44
2	1	2	1	3	1	0	0	2	1	1	0	30
2	1	2	1	3	2	0	0	1	0	1	0	37
2	1	2	1	3	2	0	0	2	1	1	0	42
2	1	2	1	3	1	0	0	2	0	0	0	47
2	1	2	1	2	2	0	0	1	0	1	0	42
2	2	2	1	2	1	0	0	2	0	0	0	8
2	1	2	1	2	1	0	0	2	1	1	0	36
2	1	2	1	2	1	1	0	2	0	1	0	24
2	1	2	1	2	1	1	0	2	1	1	0	30
2	1	2	1	2	2	1	0	1	0	1	0	35
2	1	2	1	3	2	0	0	2	1	1	0	43
2	1	2	1	3	1	2	0	1	0	1	0	9
2	1	2	1	1	2	1	0	2	0	1	0	36
2	2	2	1	2	1	0	0	2	1	0	0	26
2	1	2	1	2	1	0	0	2	1	0	0	33
2	1	2	1	2	1	0	0	2	0	1	0	33
2	1	2	1	2	2	0	0	1	0	1	0	43
2	1	2	1	2	2	1	0	3	1	1	0	36
2	2	2	1	3	1	0	0	2	1	1	0	26
2	2	2	1	3	1	0	0	2	1	1	0	30
2	2	2	1	3	1	0	0	2	0	1	0	39
2	2	2	1	3	2	1	0	2	1	1	0	24
2	1	2	1	3	1	0	0	2	1	1	0	40
2	1	2	1	3	1	0	0	1	0	1	0	43
2	1	2	1	3	1	1	0	2	1	1	0	46
2	1	2	1	3	2	0	0	1	0	1	0	44
2	1	2	1	3	2	1	0	2	0	1	0	25
2	1	2	2	2	2	2	0	3	1	1	0	26
2	2	2	2	3	1	0	0	2	1	1	0	24
2	2	2	1	3	1	1	0	1	1	1	0	42
2	2	2	1	2	2	0	0	2	1	1	0	41
2	2	2	1	2	3	3	0	2	1	1	0	47
2	1	2	1	2	3	1	0	1	1	1	0	29
2	2	2	1	3	2	0	0	2	1	1	0	27
2	1	2	2	1	1	0	0	1	0	1	0	37
2	2	2	1	3	2	2	0	1	0	1	0	46
2	1	2	2	1	3	1	1	2	1	1	0	23
2	2	2	1	1	1	0	0	1	0	0	0	42
2	2	2	1	2	1	0	0	2	1	1	0	30
2	2	2	1	2	2	0	0	1	0	1	0	31
2	2	2	1	3	1	0	0	1	0	1	0	43
2	2	2	1	3	2	0	0	1	0	1	0	41
2	1	2	1	3	3	2	0	3	1	1	0	16
2	2	2	1	1	1	0	0	2	1	1	0	39
2	2	2	1	2	1	0	0	1	0	1	0	34
2	2	2	1	2	1	0	0	2	0	1	0	43
2	1	2	1	2	1	0	0	1	0	1	0	46
2	1	2	1	2	1	0	0	2	1	1	0	33
2	1	2	1	2	1	0	0	2	1	1	0	33
2	1	2	1	2	2	0	0	2	1	1	0	47
2	2	2	1	3	1	0	0	2	1	1	0	25
2	2	2	1	3	1	1	0	2	0	1	0	34
2	2	2	1	3	1	1	0	2	1	1	0	35
2	1	2	1	3	1	0	0	1	0	1	0	33
2	1	2	1	3	1	0	0	2	0	1	0	25
2	1	2	1	3	1	0	0	1	0	1	0	25
2	1	2	1	3	1	1	0	1	0	1	0	40
2	1	2	1	3	1	1	0	2	0	0	0	30
2	1	2	1	3	2	0	0	2	1	1	0	25
2	1	2	2	2	1	0	0	1	0	0	0	24
2	1	2	2	1	2	1	0	2	1	1	0	31
2	1	2	2	2	1	0	0	2	1	1	0	33
2	2	2	1	2	1	1	0	2	1	1	0	39
2	1	2	1	2	1	0	0	2	1	1	0	35
2	1	2	1	2	1	0	0	2	0	1	0	24
2	2	2	1	3	1	0	0	2	1	1	0	34
2	2	2	1	3	2	0	0	2	1	1	0	45
2	2	2	1	3	3	2	0	3	1	1	0	30
2	1	2	1	3	2	0	0	2	1	1	0	38
2	1	2	2	3	2	1	0	2	1	1	0	38
2	1	2	2	1	2	0	0	2	1	1	0	37
2	1	2	1	1	1	0	0	2	1	1	0	31
2	1	2	1	1	1	1	0	3	1	1	0	38
2	2	2	1	2	1	1	0	1	1	1	0	34
2	2	2	1	2	2	0	0	2	1	1	0	35
2	2	2	1	2	2	0	0	1	0	1	0	33
2	2	2	1	2	2	0	0	3	1	1	0	36
2	2	2	1	2	1	1	0	2	1	1	0	39
2	2	2	1	2	2	1	0	2	1	1	0	35
2	2	2	1	2	3	0	0	2	1	1	0	35
2	2	2	1	2	2	1	0	2	0	1	0	10
2	2	2	1	2	2	2	0	3	1	1	1	33
2	1	2	1	2	1	0	0	1	0	1	0	30
2	1	2	1	2	1	0	0	2	1	1	0	24
2	2	2	1	3	1	0	0	1	0	0	0	38
2	2	2	1	3	1	0	0	1	0	0	0	30
2	2	2	1	3	1	0	0	2	1	1	0	39
2	2	2	1	3	1	0	0	2	1	1	0	34
2	2	2	1	3	1	0	0	2	1	1	0	26
2	2	2	1	3	1	0	0	1	0	1	0	44
2	2	2	1	3	2	0	0	2	1	1	0	34
2	2	2	1	3	1	1	0	2	1	1	0	36
2	2	2	1	3	2	1	0	3	0	1	0	44
2	1	2	1	3	1	0	0	2	1	1	0	46
2	1	2	1	3	1	0	0	2	1	1	0	28
2	1	2	1	3	1	0	0	2	1	1	0	26
2	1	2	1	3	1	0	0	2	1	1	0	30
2	1	2	1	3	1	0	0	2	1	1	0	45
2	1	2	1	3	2	0	0	2	1	1	0	27
2	1	2	1	3	2	0	0	1	0	0	0	26
2	1	2	1	3	2	2	0	1	1	1	0	33
2	1	2	1	3	3	2	1	3	1	1	0	41
2	2	2	2	2	1	1	0	2	1	1	0	47
2	2	2	2	3	2	1	0	1	0	1	0	26
2	2	2	2	1	1	0	0	2	1	1	0	26
2	2	2	2	2	1	1	0	2	1	1	0	45
2	1	2	2	2	1	0	0	2	1	1	0	46
2	2	2	2	3	1	1	0	2	1	1	0	28
2	2	2	2	3	2	0	0	2	1	1	0	27
2	1	2	1	1	1	0	0	2	1	0	0	37
2	2	2	1	2	1	1	0	2	1	1	0	38
2	2	2	1	2	1	1	0	2	1	1	0	27
2	1	2	1	2	2	0	0	2	0	1	0	30
2	1	2	1	2	2	2	1	2	0	1	0	8
2	2	2	1	3	1	0	0	2	0	1	0	34
2	2	2	1	3	1	0	0	2	1	1	0	28
2	2	2	1	3	1	0	0	2	1	1	0	31
2	2	2	1	3	1	0	0	2	1	1	0	28
2	2	2	1	3	1	0	0	2	1	1	0	39
2	2	2	1	3	2	0	0	2	0	0	0	42
2	1	2	1	3	1	0	0	2	1	1	0	29
2	1	2	2	2	1	1	0	2	1	1	0	25
2	2	2	1	1	1	0	0	2	1	0	0	24
2	1	2	1	1	1	0	0	2	1	0	0	31
2	2	2	1	2	1	0	0	2	0	1	0	36
2	2	2	1	2	1	0	0	2	0	1	0	43
2	2	2	1	2	1	0	0	2	1	1	0	36
2	2	2	1	2	1	0	0	2	1	1	0	43
2	2	2	1	2	1	0	0	1	0	1	0	24
2	2	2	1	2	1	0	0	2	1	0	0	30
2	2	2	1	2	2	0	0	2	1	1	0	39
2	2	2	1	2	2	0	0	2	0	1	0	31
2	1	2	1	2	1	0	0	1	0	0	0	36
2	1	2	1	2	1	0	0	1	0	1	0	35
2	1	2	1	2	1	1	0	2	1	1	0	30
2	2	2	1	3	1	0	0	2	1	1	0	38
2	2	2	1	3	2	0	0	2	1	1	0	31
2	2	2	1	3	1	1	0	2	1	1	0	33
2	2	2	1	3	3	0	0	2	1	1	0	35
2	2	2	1	3	2	1	0	1	0	0	0	42
2	2	2	1	3	3	1	0	3	1	1	0	33
2	1	2	1	3	2	0	0	2	1	1	0	27
2	2	2	2	2	3	1	0	3	1	1	0	46
2	1	2	2	2	3	1	0	1	1	1	0	28
2	1	2	2	2	1	1	0	2	1	1	0	44
2	1	2	1	1	1	0	0	2	1	0	0	29
2	2	2	1	2	1	0	0	2	0	0	0	36
2	2	2	1	2	2	0	0	1	0	1	0	26
2	2	2	1	2	1	1	0	3	1	1	0	32
2	2	2	1	2	2	2	1	2	0	1	0	44
2	1	2	1	2	1	0	0	3	0	1	0	34
2	1	2	1	2	1	0	0	2	1	1	0	32
2	1	2	1	2	1	0	0	2	1	1	0	47
2	1	2	1	2	2	0	0	1	0	1	0	43
2	2	2	1	3	1	0	0	2	1	1	0	41
2	2	2	1	3	1	1	0	3	0	1	0	47
2	2	2	1	3	1	1	0	3	1	1	0	25
2	2	2	1	3	2	0	0	2	1	1	0	45
2	2	2	1	3	3	3	0	3	0	1	1	5
2	2	2	1	3	3	1	1	1	0	1	0	40
2	1	2	1	3	2	0	0	1	1	1	0	30
2	1	2	1	3	1	1	0	2	1	1	0	41
2	1	2	1	3	3	1	1	3	1	1	0	35
2	1	2	2	2	2	0	0	1	1	1	0	45
2	1	2	2	3	2	1	0	2	1	1	0	37
2	2	2	2	2	1	0	0	2	1	1	0	44
2	1	2	1	2	2	0	0	2	0	1	0	35
2	1	2	1	3	1	0	0	2	1	1	0	47
2	2	2	2	2	2	0	0	1	0	1	0	28
2	2	2	1	2	2	1	0	3	1	1	0	41
2	1	2	1	1	3	0	0	1	0	1	0	22
2	2	2	1	2	1	0	0	2	1	1	0	32
2	1	2	1	2	1	0	0	2	0	1	0	28
2	1	2	1	2	1	1	0	2	1	1	0	46
2	1	2	1	2	1	1	0	2	1	1	0	44
2	1	2	1	2	2	0	0	2	0	1	0	42
2	1	2	1	2	1	2	0	2	0	0	0	39
2	2	2	1	3	2	0	0	2	1	1	0	33
2	2	2	1	3	3	2	0	2	0	0	0	26
2	1	2	1	3	1	0	0	2	1	1	0	28
2	1	2	1	3	3	1	0	3	1	1	0	44
2	2	2	1	1	2	0	0	2	1	1	0	24
2	1	2	1	3	1	0	0	2	0	1	0	40
2	1	2	1	3	3	3	0	3	1	1	0	30
2	1	2	1	1	1	0	0	1	0	1	0	35
2	2	2	1	2	2	0	0	2	0	1	0	28
2	1	2	1	2	1	0	0	2	1	1	0	27
2	1	2	1	3	2	0	0	2	1	1	0	36
2	2	2	2	2	1	1	0	1	0	1	0	35
2	2	2	2	3	3	1	0	1	1	1	0	45
2	1	2	2	2	1	1	0	2	0	0	0	43
2	2	2	1	2	3	2	0	2	1	1	0	39
2	2	2	1	3	2	2	0	2	1	1	0	35
2	2	2	2	3	1	0	0	1	0	1	0	25
2	1	2	1	2	1	1	0	2	0	1	1	11
2	1	2	1	2	2	0	0	2	0	1	0	25
2	1	2	1	2	3	0	0	1	0	1	0	41
2	2	2	1	2	2	1	0	2	1	1	0	27
2	2	2	1	3	1	0	0	2	1	1	0	41
2	2	2	2	3	1	0	0	2	0	1	0	15
2	1	2	1	3	1	0	0	1	0	1	0	42
2	2	2	1	2	1	0	0	2	1	1	0	8
2	2	2	1	2	2	1	0	3	1	1	0	38
2	1	2	1	2	1	1	0	2	0	0	0	2
2	1	2	2	3	2	1	0	1	0	1	0	41
2	2	2	2	2	1	0	0	2	1	0	0	17
2	2	2	1	1	1	0	0	1	0	1	0	41
2	2	2	1	3	1	0	0	2	1	1	0	34
2	1	2	1	3	1	0	0	2	1	1	0	33
2	2	2	1	2	1	0	0	2	0	1	0	27
2	1	2	1	2	3	1	0	1	1	1	0	40
2	2	2	1	3	1	0	0	2	1	1	0	41
2	2	2	1	3	1	1	0	2	1	1	0	40
2	1	2	1	3	1	1	0	1	0	1	0	47
2	1	2	1	2	3	0	0	1	0	1	0	35
2	1	2	2	3	1	1	0	3	1	1	0	42
2	1	2	1	2	3	2	0	1	1	1	0	28
2	1	2	1	2	2	2	0	1	1	1	0	45
2	1	2	1	3	1	0	0	2	1	1	0	43
2	2	2	1	2	2	1	0	2	1	1	0	29
2	1	2	1	2	2	0	0	2	1	1	0	33
2	2	2	1	3	2	0	0	2	1	1	0	29
2	2	2	1	3	2	0	0	2	1	1	0	41
2	2	2	1	2	1	0	0	3	1	1	0	28
2	1	2	1	2	3	3	0	3	0	0	1	12
2	1	2	1	3	2	2	0	2	1	1	1	25
2	1	2	2	2	2	3	0	1	1	1	0	27
2	1	2	1	3	1	1	0	2	1	1	0	42
2	1	2	1	2	2	1	0	2	1	1	0	29
2	2	2	1	2	1	0	0	1	1	0	0	37
2	2	2	1	2	2	1	0	1	1	1	0	47
2	1	2	1	2	1	0	0	1	0	1	0	28
2	1	2	1	2	2	0	0	1	0	1	0	39
2	2	2	1	3	1	0	0	2	0	1	0	46
2	2	2	1	3	2	1	0	2	1	1	0	28
2	1	2	1	3	2	0	0	2	0	1	0	29
2	1	2	1	3	2	1	0	2	0	1	1	31
2	1	2	2	2	1	0	0	2	0	1	0	24
2	2	2	1	1	1	0	0	2	1	1	0	31
2	2	2	1	2	1	0	0	2	1	0	0	30
2	1	2	1	3	3	0	0	1	0	1	0	34
2	1	2	1	3	1	0	0	2	1	1	0	38
2	1	2	1	3	2	0	0	1	0	1	0	34
2	1	2	1	3	1	1	0	2	1	1	0	25
2	1	2	1	2	1	0	0	1	0	1	0	42
2	1	2	1	2	1	0	0	1	0	1	0	44
2	2	2	2	3	1	0	0	1	0	1	0	33
2	2	2	2	2	1	0	0	2	1	0	0	41
2	1	2	1	3	1	0	0	2	1	1	0	29
2	2	2	1	2	3	1	0	2	1	1	0	35
2	1	2	1	1	1	0	0	2	0	1	0	45
2	2	2	1	2	1	0	0	2	0	1	0	44
2	1	2	1	3	3	1	0	3	1	1	0	41
2	2	2	1	3	1	0	0	1	0	1	0	47
2	1	2	1	3	1	1	1	1	1	1	0	28
2	2	2	1	3	3	1	0	3	1	1	0	31
2	2	2	1	2	1	0	0	2	1	1	0	28
2	2	2	1	2	2	1	0	1	1	1	0	25
2	1	2	1	2	1	0	0	2	1	0	0	35
2	1	2	1	2	2	1	0	2	1	1	0	32
2	2	2	1	3	1	0	0	1	0	1	0	36
2	1	2	1	3	2	0	0	2	1	1	0	47
2	2	2	1	3	3	1	0	2	0	1	0	30
2	1	2	1	3	3	1	0	3	1	1	0	46
2	2	2	1	1	1	0	0	1	0	1	0	36
2	2	2	1	1	1	1	0	2	1	1	0	25
2	2	2	1	2	1	0	0	2	1	0	0	20
2	2	2	1	2	2	0	0	2	1	1	0	27
2	2	2	1	2	1	1	0	2	1	1	0	33
2	1	2	1	2	2	0	0	2	1	1	0	25
2	1	2	1	2	2	0	0	2	1	1	0	37
2	2	2	1	3	1	0	0	1	0	1	0	40
2	2	2	1	3	1	0	0	1	0	0	0	36
2	2	2	1	3	2	2	0	3	1	1	0	43
2	1	2	1	3	1	1	0	2	1	1	0	29
2	1	2	2	3	1	0	0	2	0	1	0	20
2	1	2	2	3	2	2	0	2	1	1	0	29
2	1	2	2	3	2	2	0	1	0	0	1	21
2	2	2	1	3	1	2	0	2	1	1	0	19
2	1	2	1	3	1	1	0	2	1	1	0	46
2	2	2	1	2	1	0	0	1	0	1	0	44
2	2	2	1	2	1	0	0	2	1	1	0	34
2	2	2	1	2	1	1	0	1	1	1	0	25
2	2	2	1	2	1	1	0	3	0	1	0	28
2	2	2	1	2	2	0	0	1	0	1	0	29
2	2	2	1	3	1	0	0	2	1	1	0	32
2	2	2	1	3	1	0	0	1	0	1	0	18
2	2	2	1	3	2	0	0	1	0	1	0	27
2	2	2	1	3	2	1	0	2	1	1	0	34
2	2	2	1	3	2	2	0	1	0	0	0	26
2	1	2	1	3	1	0	0	1	0	1	0	41
2	1	2	1	3	2	0	0	1	0	1	0	43
2	2	2	2	2	1	0	0	1	0	1	0	42
2	2	2	1	1	2	0	0	1	0	1	0	37
2	2	2	1	2	2	0	0	3	1	1	0	36
2	2	2	1	3	2	1	0	3	0	1	0	37
2	1	2	1	3	3	3	0	3	1	1	0	39
2	2	2	1	2	2	1	0	2	1	1	0	30
2	2	2	2	2	3	1	0	1	1	1	0	28
2	1	2	1	2	1	0	0	2	0	1	0	29
2	1	2	1	2	1	0	0	1	0	0	0	47
2	2	2	1	2	1	1	0	2	0	1	0	32
2	2	2	1	3	2	0	0	2	1	1	0	26
2	2	2	1	3	2	0	0	2	1	1	0	46
2	1	2	1	3	2	1	0	2	1	1	0	40
2	2	2	1	2	3	1	0	3	1	1	0	38
2	1	2	1	3	2	1	0	2	1	1	0	36
2	1	2	1	2	1	0	0	2	1	1	0	38
2	1	2	2	3	1	0	0	1	0	1	0	26
2	2	2	1	3	1	1	0	1	0	0	0	43
2	2	2	1	3	2	1	0	1	1	1	0	45
2	1	2	1	3	1	1	0	2	0	0	0	38
2	2	2	1	2	1	0	0	2	1	0	0	47
2	1	2	1	2	1	0	0	1	0	0	0	36
2	1	2	1	3	2	0	0	1	0	0	0	36
2	2	2	1	2	2	1	0	2	1	1	0	42
2	2	2	1	3	2	3	1	2	1	1	0	40
2	1	2	1	3	2	0	0	2	1	1	0	47
2	1	2	1	3	1	0	1	3	1	1	0	44
2	2	2	1	3	2	3	0	2	1	1	1	36
2	2	2	2	3	1	1	0	2	1	1	0	40
2	2	2	1	1	2	1	0	1	1	1	0	36
2	1	2	1	1	1	0	0	2	1	1	0	40
2	1	2	1	3	1	0	0	2	0	0	0	24
2	1	2	1	3	2	1	0	2	1	1	0	46
2	1	2	1	3	3	2	0	1	1	1	0	34
2	1	2	2	2	1	1	0	2	1	1	0	25
2	2	2	2	2	2	0	0	2	0	1	0	30
2	1	2	2	2	1	0	0	2	1	0	0	36
2	2	2	1	1	1	0	0	2	1	0	0	25
2	2	2	1	2	2	0	0	1	0	1	0	44
2	2	2	1	2	2	1	0	3	0	1	0	40
2	1	2	1	2	1	0	0	2	1	0	0	47
2	2	2	1	3	2	0	0	1	0	1	0	28
2	1	2	1	3	1	0	0	1	1	1	0	27
2	1	2	1	3	1	0	0	1	0	1	0	44
2	1	2	1	3	2	0	0	1	0	1	0	34
2	2	2	2	2	1	1	0	1	1	1	0	29
2	2	2	2	2	3	0	0	2	1	1	0	28
2	2	2	2	3	1	1	0	1	0	0	0	34
2	1	2	2	1	1	0	0	2	1	1	0	36
2	1	2	2	2	2	0	1	1	0	1	0	37
2	1	2	2	2	3	2	0	1	1	1	0	12
2	2	2	1	2	1	0	0	2	1	0	0	36
2	2	2	1	2	1	0	0	2	1	1	0	25
2	2	2	1	2	2	1	0	2	1	1	0	40
2	1	2	1	2	1	0	0	2	1	0	0	33
2	1	2	1	2	1	0	0	2	1	1	0	45
2	1	2	1	2	2	0	0	2	1	1	0	30
2	1	2	1	2	2	0	0	2	0	1	0	45
2	1	2	1	2	2	2	0	2	0	1	0	28
2	2	2	1	3	1	0	0	2	1	1	0	35
2	2	2	1	3	2	1	0	2	1	1	0	33
2	2	2	1	3	3	1	0	1	1	1	0	38
2	1	2	1	3	1	0	0	2	1	1	0	39
2	1	2	1	3	1	0	0	2	1	0	0	46
2	1	2	1	3	1	1	0	2	1	1	0	40
2	1	2	1	3	1	1	0	1	1	1	0	36
2	1	2	1	3	2	0	0	2	1	1	0	28
2	1	2	1	3	2	0	0	2	1	1	0	35
2	1	2	1	3	2	0	0	2	0	1	0	24
2	1	2	1	3	2	0	0	2	1	1	0	47
2	1	2	1	3	2	1	0	1	1	1	0	39
2	1	2	2	2	1	0	0	1	0	1	0	41
2	2	2	1	2	1	0	0	1	0	1	0	25
2	2	2	1	2	2	0	0	1	0	1	0	37
2	1	2	1	2	1	0	0	2	1	1	0	26
2	2	2	1	3	1	0	0	2	1	1	0	28
2	1	2	2	2	2	0	0	2	1	1	0	35
2	2	2	2	3	1	0	0	2	1	1	0	47
2	2	2	2	2	1	0	0	1	0	0	0	38
2	2	2	1	1	1	0	0	2	1	0	0	24
2	2	2	1	1	2	1	0	1	0	1	0	36
2	1	2	1	1	1	0	0	2	1	0	0	37
2	2	2	1	2	1	0	0	2	1	1	0	38
2	2	2	1	2	1	0	0	2	0	0	0	47
2	2	2	1	2	1	0	0	2	1	0	0	34
2	2	2	1	2	1	0	0	2	1	1	0	40
2	2	2	1	2	1	0	0	2	1	0	0	45
2	2	2	1	2	1	0	0	2	1	1	0	29
2	2	2	1	2	1	0	0	2	1	1	0	47
2	2	2	1	2	2	0	0	2	1	1	0	24
2	2	2	1	2	1	1	0	2	1	1	0	31
2	2	2	1	2	2	1	0	2	1	1	0	29
2	2	2	1	2	2	1	0	1	0	0	0	33
2	2	2	1	2	2	1	0	3	0	1	0	38
2	1	2	1	2	1	0	0	1	0	0	0	5
2	1	2	1	2	1	0	0	2	1	0	0	33
2	1	2	1	2	1	0	0	2	1	1	0	30
2	1	2	1	2	1	0	0	2	1	0	0	47
2	1	2	1	2	1	0	0	2	1	1	0	47
2	1	2	1	2	1	1	0	2	1	1	0	36
2	1	2	1	2	2	0	0	2	1	1	0	35
2	1	2	1	2	2	0	0	2	1	1	0	33
2	1	2	1	2	1	1	0	2	1	1	0	38
2	1	2	1	2	1	1	0	1	1	1	0	25
2	1	2	1	2	1	1	0	2	1	1	0	30
2	1	2	1	2	3	0	0	3	0	1	0	19
2	1	2	1	2	2	1	0	3	0	0	0	12
2	2	2	1	3	1	0	0	2	1	1	0	24
2	2	2	1	3	1	0	0	2	1	1	0	44
2	2	2	1	3	1	0	0	2	0	1	0	38
2	2	2	1	3	1	0	0	2	1	1	0	29
2	2	2	1	3	1	0	0	2	1	1	0	40
2	2	2	1	3	1	0	0	2	1	1	0	45
2	2	2	1	3	1	0	0	1	0	1	0	39
2	2	2	1	3	2	0	0	2	1	1	0	36
2	2	2	1	3	1	1	0	2	1	1	0	34
2	2	2	1	3	2	0	0	2	1	1	0	27
2	2	2	1	3	2	1	0	3	0	1	0	5
2	2	2	1	3	3	1	0	3	1	1	0	36
2	2	2	1	3	3	1	0	3	1	1	0	35
2	2	2	1	3	3	2	1	2	0	0	0	40
2	1	2	1	3	1	0	0	2	1	1	0	43
2	1	2	1	3	1	0	0	2	1	1	0	27
2	1	2	1	3	2	0	0	2	1	1	0	29
2	1	2	1	3	2	0	0	2	0	1	0	42
2	1	2	1	3	2	1	0	2	0	1	0	31
2	1	2	1	3	2	1	0	2	1	1	0	11
2	1	2	1	3	2	1	0	2	1	1	0	44
2	2	2	2	2	2	0	0	2	1	1	0	44
2	1	2	2	2	1	0	0	2	1	1	0	42
2	1	2	2	1	1	0	0	2	0	1	0	7
2	2	2	2	2	1	1	0	2	1	1	0	46
2	2	2	2	2	2	1	0	2	1	1	0	25
2	2	2	2	2	2	1	0	1	1	1	0	29
2	1	2	2	2	2	0	0	2	1	1	0	40
2	1	2	2	2	1	0	0	2	0	1	0	36
2	1	2	2	3	2	0	0	2	1	1	0	25
2	2	2	2	2	1	0	0	2	1	1	0	28
2	1	2	2	2	1	0	0	1	0	1	0	45
2	2	2	2	2	1	0	0	1	0	1	0	36
2	2	2	1	2	1	0	0	2	1	1	0	28
2	2	2	1	2	2	1	0	2	1	1	0	41
2	1	2	1	2	1	0	0	1	1	1	0	45
2	1	2	1	2	2	2	0	3	1	1	0	28
2	2	2	1	3	1	1	0	2	1	1	0	33
2	2	2	1	3	2	0	0	2	1	1	0	30
2	2	2	1	3	2	0	0	1	0	1	0	45
2	2	2	1	3	2	0	0	3	0	1	0	44
2	1	2	1	3	1	0	0	1	0	1	0	26
2	1	2	1	3	3	0	0	2	1	1	0	35
2	1	2	1	3	1	0	0	2	1	1	0	27
2	2	2	1	1	1	0	0	1	0	1	0	29
2	1	2	1	1	1	0	0	2	1	1	0	25
2	2	2	1	2	1	0	0	2	1	1	0	35
2	2	2	1	2	1	0	0	2	1	1	0	42
2	2	2	1	2	1	0	0	2	0	1	0	46
2	2	2	1	2	1	0	0	2	1	0	0	33
2	2	2	1	2	1	0	0	2	1	1	0	33
2	2	2	1	2	1	0	0	3	0	1	0	29
2	2	2	1	2	1	0	0	2	1	1	0	42
2	2	2	1	2	1	0	0	2	0	1	0	21
2	2	2	1	2	2	0	0	2	1	1	0	25
2	2	2	1	2	2	0	0	2	1	0	0	29
2	2	2	1	2	1	0	0	2	0	1	0	45
2	1	2	1	2	1	0	0	1	0	0	0	40
2	1	2	1	2	1	0	0	2	1	0	0	22
2	1	2	1	2	1	0	0	1	0	1	0	39
2	1	2	1	2	1	0	0	1	0	0	0	37
2	1	2	1	2	1	0	0	1	0	0	0	27
2	1	2	1	2	1	0	0	2	1	1	0	32
2	1	2	1	2	1	1	0	2	1	1	0	25
2	1	2	1	2	1	1	0	2	1	1	0	26
2	1	2	1	2	2	0	0	2	1	1	0	33
2	1	2	1	2	2	0	0	2	0	0	0	40
2	2	2	1	3	1	0	0	1	0	1	0	39
2	2	2	1	3	1	0	0	2	1	1	0	47
2	2	2	1	3	1	0	0	1	0	1	0	27
2	2	2	1	3	2	0	0	2	0	1	0	35
2	2	2	1	3	1	1	0	2	1	1	0	33
2	2	2	1	3	2	0	0	2	0	1	0	36
2	2	2	1	3	2	0	0	2	1	1	0	36
2	1	2	1	3	1	0	0	1	0	1	0	43
2	1	2	1	3	1	0	0	2	1	1	0	26
2	1	2	1	3	1	0	0	2	1	0	0	28
2	1	2	1	3	1	0	0	2	1	1	0	40
2	1	2	1	3	2	0	0	2	1	1	0	25
2	1	2	1	3	2	1	0	3	1	1	0	32
2	1	2	1	3	2	1	0	2	1	1	0	33
2	1	2	1	3	3	0	1	1	1	1	0	40
2	2	2	2	2	1	1	0	2	1	0	0	33
2	1	2	2	2	1	0	0	2	1	0	0	47
2	1	2	2	2	1	0	0	2	1	0	0	29
2	1	2	2	2	3	0	0	2	1	1	0	45
2	2	2	1	2	1	1	0	2	0	1	0	42
2	2	2	1	2	2	0	0	1	0	1	0	29
2	2	2	1	2	3	1	0	3	1	1	0	29
2	1	2	1	2	1	0	0	2	1	1	0	37
2	1	2	1	2	1	1	0	2	1	1	0	33
2	2	2	1	3	1	0	0	1	0	1	0	25
2	2	2	1	3	2	1	0	1	1	1	0	43
2	2	2	1	3	3	1	0	3	1	1	0	33
2	1	2	1	3	1	0	0	1	0	1	0	47
2	1	2	1	3	2	3	1	3	1	1	0	38
2	1	2	1	3	2	0	0	2	0	1	0	25
2	1	2	2	2	3	0	0	1	0	1	0	34
2	1	2	2	2	2	0	0	1	0	1	0	28
2	2	2	1	3	2	0	0	1	0	1	0	27
2	1	2	1	3	2	0	0	2	1	1	0	25
2	1	2	1	3	2	0	0	2	1	1	0	43
2	1	2	1	2	2	0	0	2	1	0	0	25
2	1	2	1	2	1	2	0	1	1	1	0	24
2	2	2	1	3	1	0	0	2	1	1	0	37
2	1	2	2	2	2	0	0	1	0	1	0	32
2	2	2	2	3	2	3	0	3	1	1	0	43
2	2	2	1	2	1	0	0	1	0	0	0	41
2	2	2	1	2	1	0	0	2	1	1	0	40
2	1	2	1	3	1	0	0	1	0	0	0	34
2	1	2	1	3	2	0	0	2	0	1	0	28
2	1	2	1	3	2	0	0	2	1	1	0	31
2	1	2	1	3	3	2	0	3	1	1	1	10
2	1	2	1	3	2	3	0	2	1	1	0	25
2	2	2	1	2	2	0	0	1	0	1	0	32
2	2	2	1	2	2	1	0	3	0	1	0	44
2	1	2	1	2	2	0	0	2	0	1	0	44
2	2	2	1	3	1	0	0	3	1	1	0	44
2	2	2	1	3	1	0	0	2	1	1	0	27
2	2	2	1	3	1	1	0	2	1	1	0	26
2	1	2	1	3	1	0	0	2	1	1	0	31
2	1	2	2	3	2	1	0	2	0	1	0	32
2	2	2	1	2	1	0	0	1	0	0	0	24
2	2	2	1	3	3	1	0	1	1	1	0	44
2	1	2	1	3	1	0	0	2	1	0	0	31
2	1	2	1	2	1	0	0	2	1	1	0	47
2	1	2	1	2	2	1	0	2	1	1	0	47
2	2	2	1	3	1	0	0	1	0	0	0	39
2	2	2	1	3	1	0	0	2	1	1	0	30
2	1	2	1	2	2	1	0	1	1	1	0	43
2	1	2	1	3	2	0	0	2	1	1	0	41
2	1	2	1	3	1	0	0	2	1	1	0	29
2	1	2	1	2	1	0	0	2	1	0	0	34
2	2	2	1	3	1	0	0	1	0	1	0	38
2	2	2	1	2	3	1	0	2	1	1	0	40
2	1	2	1	3	3	2	0	1	1	1	0	30
2	1	2	1	3	1	0	0	2	1	1	0	37
2	1	2	2	3	1	0	0	2	1	1	0	26
2	2	2	1	2	1	0	0	2	1	0	0	35
2	1	2	1	3	3	3	0	2	1	1	0	30
2	1	2	1	3	1	1	0	3	0	1	0	46
2	2	2	1	2	1	0	0	2	1	1	0	34
2	1	2	1	2	1	1	0	1	0	1	0	39
2	2	2	1	2	1	0	0	1	0	1	0	25
2	2	2	1	3	1	0	0	2	0	1	0	35
2	1	2	1	3	2	1	0	1	0	1	0	36
2	1	2	1	2	1	0	0	2	0	0	0	30
2	1	2	1	3	1	0	0	1	0	1	0	29
2	1	2	1	3	2	1	0	2	1	1	0	25
2	1	2	1	3	1	0	0	2	0	1	0	31
2	2	2	1	2	1	1	0	1	1	1	0	35
2	2	2	1	3	1	1	0	2	1	1	0	34
2	2	2	1	3	2	0	0	2	1	1	0	31
2	2	2	1	3	2	0	0	2	0	1	0	36
2	2	2	1	1	1	0	0	2	1	0	0	37
2	1	2	1	2	1	0	0	2	1	1	0	36
2	1	2	1	3	1	0	0	2	1	1	0	47
2	1	2	1	3	1	0	0	1	0	0	0	46
2	2	2	1	3	3	1	0	1	1	1	0	43
2	1	2	1	3	1	0	0	2	1	1	0	38
2	2	2	1	1	1	0	0	2	1	0	0	26
2	2	2	1	3	2	0	0	3	0	1	0	42
2	1	2	2	2	1	1	0	2	1	1	0	26
2	2	2	1	2	2	0	0	2	1	1	0	29
2	2	2	1	2	2	0	0	2	1	1	0	35
2	2	2	1	2	2	0	0	2	1	1	0	33
2	1	2	1	3	1	1	0	2	1	1	0	43
2	2	2	2	2	2	0	0	2	1	1	0	47
2	2	2	1	2	1	0	0	1	0	0	0	46
2	1	2	1	2	1	0	0	1	0	1	0	28
2	1	2	1	3	1	0	0	2	1	0	0	37
2	1	2	1	1	2	1	0	3	1	1	0	39
2	2	2	2	2	2	0	0	1	0	0	0	24
2	2	2	1	3	1	1	0	1	1	1	0	24
2	1	2	1	2	2	0	0	1	0	1	0	35
2	2	2	2	2	2	0	0	1	1	1	0	28
2	1	2	1	1	1	0	0	1	0	1	0	32
2	2	2	1	3	2	2	0	3	1	1	0	44
2	2	2	1	3	2	0	0	2	1	1	0	26
2	1	2	1	3	3	2	0	1	0	1	0	29
2	2	2	1	3	2	3	0	2	1	0	0	42
2	1	2	1	3	3	1	0	3	1	1	0	25
2	2	2	1	2	1	0	0	1	0	1	0	45
2	1	2	1	3	1	0	0	2	1	1	0	34
2	2	2	1	3	1	0	0	2	1	1	0	29
2	1	2	2	1	1	0	0	1	0	1	1	23
2	2	2	1	2	2	0	0	1	0	1	0	31
2	2	2	1	3	2	0	0	2	1	1	0	32
2	1	2	1	3	2	0	0	2	1	1	0	45
2	2	2	1	2	2	0	0	2	1	1	0	33
2	2	2	1	2	3	1	0	3	0	1	0	47
2	2	2	1	2	3	2	0	1	0	1	0	29
2	2	2	1	3	1	1	0	2	0	1	0	9
2	2	2	1	3	2	0	0	2	0	0	0	25
2	1	2	1	3	1	0	0	2	1	0	0	37
2	1	2	1	3	1	0	0	2	1	1	0	28
2	1	2	1	3	1	0	0	2	1	1	0	24
2	2	2	2	2	1	1	0	2	1	1	0	46
2	1	2	1	2	2	0	0	2	1	1	0	45
2	2	2	1	3	1	1	0	2	1	1	0	12
2	1	2	1	3	2	1	0	3	1	1	0	27
2	1	2	1	3	2	2	0	2	1	1	0	26
2	2	2	1	2	1	0	0	2	1	0	0	25
2	2	2	1	2	1	1	0	2	0	1	0	33
2	1	2	1	2	1	0	0	1	0	0	0	41
2	1	2	1	2	3	0	0	2	1	1	0	33
2	2	2	1	3	1	0	0	1	0	0	0	30
2	2	2	1	3	2	0	0	1	0	1	0	44
2	2	2	2	2	1	0	0	2	1	1	0	41
2	2	2	2	2	1	0	0	1	0	0	0	34
2	1	2	1	3	3	1	0	1	1	1	0	31
2	1	2	1	3	2	1	0	1	0	1	0	32
2	2	2	2	2	1	2	0	3	1	1	0	30
2	2	2	1	2	3	0	0	1	0	1	0	26
2	1	2	1	3	2	1	0	2	0	1	0	27
2	1	2	2	2	2	1	0	2	1	1	0	37
2	1	2	1	3	1	0	0	2	1	1	0	37
2	1	2	1	3	1	0	0	1	1	1	0	47
2	2	2	1	3	2	1	0	3	0	1	0	36
2	1	2	2	2	3	2	0	1	1	1	0	41
2	1	2	1	2	1	0	0	2	1	0	0	45
2	2	2	1	2	1	0	0	1	0	1	0	26
2	2	2	1	2	1	2	0	2	1	1	0	30
2	1	3	1	3	2	0	0	1	0	1	0	41
2	2	3	2	3	2	0	0	2	1	1	0	47
2	2	3	1	2	2	0	0	1	0	1	0	34
2	1	3	1	2	2	0	0	2	1	1	0	47
2	1	3	2	2	2	0	0	2	1	1	0	44
2	2	3	1	2	1	0	0	2	1	1	0	45
2	2	3	1	2	2	0	0	2	1	1	0	29
2	1	3	1	2	1	0	0	2	0	1	0	44
2	2	3	1	3	2	0	0	3	1	1	0	27
2	1	3	1	3	1	0	0	2	1	0	0	42
2	1	3	1	1	1	0	0	1	0	0	0	42
2	2	3	1	2	1	0	0	2	1	1	0	42
2	2	3	1	3	1	0	0	2	1	1	0	47
2	1	3	1	3	1	0	0	2	1	1	0	25
2	2	3	2	2	3	3	0	3	1	1	0	43
2	2	3	2	2	1	0	0	2	1	1	0	35
2	1	3	1	1	1	0	0	2	1	0	0	25
2	2	3	1	2	1	0	0	2	1	1	0	43
2	1	3	1	2	1	0	0	2	1	1	0	35
2	1	3	1	2	2	1	0	2	0	1	0	37
2	2	3	1	3	1	1	0	2	1	1	0	27
2	1	3	1	3	2	0	0	2	0	1	0	37
2	1	3	2	2	3	0	0	2	0	0	0	36
2	1	3	2	2	1	0	0	2	1	1	0	26
2	2	3	1	2	1	0	0	1	0	1	0	26
2	1	3	1	3	2	1	0	1	1	1	0	39
2	2	3	2	2	2	0	0	3	1	1	0	41
2	1	3	1	2	1	0	0	2	1	1	0	25
2	1	3	1	2	2	0	0	2	1	1	0	45
2	1	3	1	3	1	0	0	1	0	1	0	8
2	1	3	1	3	1	0	0	2	1	1	0	45
2	2	3	2	3	2	1	0	2	1	1	0	36
2	2	3	2	2	2	1	0	3	0	0	0	39
2	2	3	1	1	1	0	0	2	1	0	0	36
2	2	3	1	1	1	0	0	2	1	0	0	45
2	2	3	1	1	1	0	0	2	1	1	0	36
2	2	3	1	1	1	1	0	2	1	1	0	34
2	2	3	1	2	1	0	0	2	1	1	0	29
2	2	3	1	2	1	0	0	2	1	0	0	41
2	2	3	1	2	1	0	0	2	1	1	0	46
2	2	3	1	2	1	0	0	1	0	1	0	37
2	2	3	1	2	2	0	0	2	1	1	0	35
2	2	3	1	2	2	0	0	1	0	1	0	30
2	1	3	1	2	1	0	0	2	1	1	0	36
2	2	3	1	3	2	0	0	2	1	1	0	44
2	2	3	1	3	1	1	0	2	1	1	0	27
2	2	3	1	3	2	0	0	2	1	1	0	46
2	1	3	1	3	1	0	0	2	1	0	0	47
2	1	3	1	3	1	0	0	2	1	1	0	31
2	1	3	1	3	1	0	0	2	1	1	0	31
2	1	3	1	3	2	0	0	2	1	1	0	44
2	1	3	1	3	2	0	0	2	1	1	0	37
2	1	3	1	3	2	0	0	2	1	1	0	42
2	1	3	1	3	2	0	0	1	0	1	0	39
2	1	3	1	3	1	0	0	2	1	1	0	39
2	1	3	2	2	1	0	0	2	1	1	0	29
2	1	3	2	2	2	0	0	1	1	1	0	35
2	2	3	2	3	2	0	0	1	0	1	0	36
2	2	3	2	2	2	0	0	1	0	1	0	40
2	1	3	2	3	1	0	0	2	1	1	0	45
2	2	3	1	2	1	0	0	2	1	1	0	35
2	2	3	1	2	1	0	0	1	0	1	0	25
2	2	3	1	2	1	0	0	2	0	1	0	44
2	2	3	1	2	1	0	0	2	1	0	0	36
2	2	3	1	2	1	0	0	2	0	1	0	45
2	1	3	1	2	1	0	0	1	0	1	0	45
2	1	3	1	2	2	0	0	2	1	1	0	29
2	2	3	1	3	1	0	0	2	1	1	0	37
2	1	3	1	3	2	1	0	2	0	1	0	25
2	1	3	1	3	2	1	0	3	1	1	0	43
2	2	3	1	1	1	0	0	2	1	1	0	29
2	2	3	1	2	1	0	0	2	1	1	0	34
2	2	3	1	2	1	0	0	2	1	0	0	43
2	2	3	1	2	1	0	0	1	0	1	0	35
2	2	3	1	2	2	0	0	2	0	1	0	41
2	2	3	1	2	2	0	0	1	0	1	0	31
2	2	3	1	2	2	1	0	3	1	1	0	41
2	1	3	1	2	1	0	0	2	0	1	0	40
2	1	3	1	2	1	0	0	2	1	1	0	32
2	1	3	1	2	1	0	0	1	0	1	0	37
2	1	3	1	2	1	0	0	2	1	1	0	32
2	1	3	1	2	1	0	0	1	0	0	0	35
2	1	3	1	2	1	0	0	2	1	0	0	39
2	1	3	1	2	2	1	0	2	1	1	0	39
2	2	3	1	3	1	0	0	2	1	0	0	37
2	2	3	1	3	1	0	0	3	0	1	0	37
2	2	3	1	3	1	0	0	2	0	1	0	33
2	2	3	1	3	1	0	0	2	1	1	0	42
2	2	3	1	3	2	0	0	2	1	1	0	41
2	2	3	1	3	2	0	0	2	1	1	0	47
2	1	3	1	3	1	0	0	2	1	1	0	44
2	1	3	1	3	1	0	0	1	0	1	0	46
2	1	3	1	3	1	0	0	2	1	1	0	41
2	1	3	1	3	2	0	0	2	1	1	0	44
2	1	3	1	3	2	0	0	2	1	1	0	34
2	1	3	1	3	2	0	0	2	1	1	0	31
2	1	3	1	3	2	1	0	2	1	1	0	30
2	1	3	1	3	2	1	0	1	0	1	0	31
2	1	3	1	3	2	1	0	3	1	1	0	26
2	1	3	1	3	2	1	0	3	1	1	0	27
2	1	3	1	3	2	1	0	3	1	1	0	33
2	1	3	1	3	3	1	0	2	1	1	0	32
2	1	3	1	3	1	3	0	2	1	1	0	36
2	2	3	2	2	2	1	0	2	1	1	0	26
2	2	3	2	3	2	1	0	1	1	1	0	46
2	2	3	2	1	1	0	0	2	1	0	0	23
2	2	3	2	1	1	0	0	2	1	1	0	27
2	2	3	2	2	3	0	0	1	0	1	0	28
2	1	3	2	2	1	0	0	1	0	0	0	45
2	1	3	2	2	2	0	0	2	1	1	0	44
2	1	3	2	2	2	0	0	2	1	1	0	32
2	1	3	2	2	3	2	0	1	1	1	0	45
2	2	3	2	3	2	0	0	2	1	1	0	26
2	1	3	2	2	1	0	0	2	0	1	0	39
2	2	3	2	3	1	0	0	2	1	0	0	46
2	1	3	2	3	1	1	0	1	0	1	0	29
2	1	3	2	2	1	0	0	2	1	1	0	44
2	2	3	1	2	1	0	0	2	1	1	0	40
2	2	3	1	2	1	0	0	2	1	0	0	35
2	2	3	1	2	1	0	0	1	0	0	0	39
2	2	3	1	2	2	1	0	3	1	1	0	37
2	1	3	1	2	1	0	0	2	1	1	0	47
2	1	3	1	2	1	0	0	2	0	1	0	45
2	1	3	1	2	2	1	0	2	1	1	0	32
2	2	3	1	3	1	0	0	2	1	0	0	42
2	2	3	1	3	1	0	0	2	1	1	0	32
2	2	3	1	3	1	0	0	1	0	0	0	32
2	2	3	1	3	2	0	0	1	0	1	0	42
2	2	3	1	3	2	1	0	3	1	1	0	37
2	1	3	1	3	1	0	0	2	1	1	0	42
2	1	3	1	3	1	0	0	2	1	1	0	30
2	1	3	1	3	1	1	0	2	0	1	0	3
2	1	3	1	3	2	0	0	1	0	1	0	45
2	1	3	2	2	1	0	0	2	0	0	0	26
2	2	3	2	2	1	0	0	1	0	0	0	35
2	1	3	1	2	1	0	0	2	0	0	0	27
2	1	3	2	1	1	0	0	2	1	1	0	44
2	2	3	1	1	1	0	0	2	1	1	0	27
2	2	3	1	2	1	0	0	1	0	1	0	35
2	2	3	1	2	1	0	0	2	0	1	0	22
2	2	3	1	2	1	0	0	1	0	1	0	29
2	2	3	1	2	1	0	0	2	1	1	0	33
2	2	3	1	2	1	1	0	2	1	1	0	44
2	2	3	1	2	2	0	0	2	1	1	0	34
2	2	3	1	2	2	1	0	3	1	1	0	33
2	1	3	1	2	1	0	0	1	0	1	0	28
2	1	3	1	2	1	0	0	2	0	1	0	30
2	1	3	1	2	2	0	0	2	1	1	0	40
2	1	3	1	2	2	1	0	1	1	1	0	35
2	1	3	1	2	3	2	0	1	1	1	0	38
2	2	3	1	3	1	0	0	2	1	0	0	30
2	2	3	1	3	1	0	0	2	1	1	0	36
2	2	3	1	3	1	0	0	2	1	1	0	35
2	2	3	1	3	1	1	0	2	1	1	0	43
2	2	3	1	3	1	1	0	1	0	0	0	3
2	2	3	1	3	2	0	0	2	1	1	0	42
2	2	3	1	3	2	0	0	2	1	1	0	25
2	1	3	1	3	2	0	0	2	1	0	0	27
2	1	3	1	3	1	1	0	1	0	0	0	37
2	1	3	1	3	1	1	0	3	0	1	0	36
2	1	3	1	3	2	0	0	1	1	1	0	25
2	1	3	1	3	2	1	0	1	1	1	0	35
2	1	3	1	3	2	1	0	3	0	1	0	31
2	1	3	2	1	1	0	0	2	1	1	0	29
2	2	3	2	3	2	0	0	2	1	1	0	32
2	1	3	2	3	1	0	0	1	0	1	0	33
2	1	3	2	1	1	0	0	2	1	1	0	24
2	1	3	2	2	2	0	0	2	1	1	0	27
2	1	3	2	2	3	3	0	2	1	1	0	39
2	1	3	2	3	2	0	0	2	1	1	0	32
2	1	3	2	3	2	0	0	2	1	1	0	28
2	2	3	2	2	3	0	0	3	0	1	0	36
2	1	3	2	2	1	0	0	2	1	1	0	29
2	1	3	2	2	2	1	0	2	1	1	0	25
2	1	3	2	2	3	0	0	2	1	1	0	28
2	2	3	1	2	1	0	0	2	0	0	0	26
2	2	3	1	2	1	1	0	2	0	1	0	29
2	2	3	1	2	3	1	1	2	0	1	0	32
2	1	3	1	2	1	0	0	1	0	0	0	42
2	1	3	1	2	1	0	0	3	1	1	0	15
2	1	3	1	2	2	1	0	2	1	1	0	42
2	2	3	1	3	2	0	0	1	0	1	0	36
2	2	3	1	3	2	1	0	3	1	1	0	27
2	2	3	1	3	3	1	1	1	1	1	0	38
2	1	3	1	3	1	0	0	1	0	0	0	34
2	1	3	1	3	1	0	0	1	0	1	0	43
2	1	3	1	3	1	0	0	2	0	1	0	25
2	1	3	1	3	2	2	0	1	1	1	0	36
2	1	3	1	3	1	2	0	3	0	0	0	46
2	2	3	2	2	2	2	0	3	1	1	0	39
2	2	3	2	3	3	3	0	3	1	1	0	46
2	1	3	1	2	1	0	0	1	0	1	0	39
2	1	3	2	3	1	0	0	2	1	0	0	44
2	1	3	1	2	1	0	0	2	1	0	0	46
2	2	3	1	3	2	0	0	2	1	1	0	25
2	2	3	2	2	2	0	0	2	1	1	0	41
2	1	3	1	3	1	0	0	2	1	1	0	47
2	2	3	1	1	1	0	0	1	0	0	0	33
2	2	3	1	1	1	0	0	2	1	0	0	39
2	2	3	1	2	1	0	0	2	1	1	0	31
2	2	3	1	2	2	0	0	2	1	1	0	26
2	2	3	1	2	2	0	0	1	0	1	0	38
2	1	3	1	2	1	0	0	2	1	1	0	41
2	2	3	1	3	2	0	0	2	1	1	0	28
2	2	3	1	3	2	0	0	2	1	1	0	45
2	2	3	1	3	2	2	0	1	1	1	0	40
2	1	3	1	3	2	0	0	2	1	1	0	36
2	2	3	1	3	2	1	0	2	1	1	0	29
2	2	3	1	3	1	2	0	3	1	1	0	31
2	2	3	1	3	3	1	0	3	0	1	0	45
2	2	3	1	2	2	0	0	2	1	1	0	44
2	2	3	1	3	1	0	0	2	0	1	0	39
2	1	3	1	3	1	0	0	3	0	1	0	30
2	1	3	2	1	1	0	0	1	0	1	0	36
2	2	3	1	2	1	0	0	2	1	0	0	32
2	2	3	1	2	3	1	0	2	1	0	0	26
2	1	3	1	2	2	0	0	2	1	0	0	24
2	1	3	1	2	3	1	1	1	1	1	1	21
2	2	3	1	3	2	0	0	2	1	1	0	24
2	1	3	1	3	2	0	0	1	0	1	0	25
2	1	3	2	2	3	1	0	1	0	1	0	42
2	2	3	2	3	2	0	0	1	0	1	0	36
2	1	3	1	2	1	0	0	2	1	1	0	36
2	1	3	2	2	1	2	0	1	1	1	0	45
2	2	3	1	2	1	1	0	3	1	1	0	34
2	2	3	1	3	1	0	0	2	1	1	0	35
2	2	3	1	3	3	1	0	3	0	1	0	16
2	1	3	1	3	1	0	0	2	1	1	0	39
2	1	3	2	2	1	0	0	2	1	1	0	24
2	2	3	1	2	1	0	0	3	0	1	0	34
2	1	3	1	2	1	0	0	2	1	1	0	43
2	1	3	1	2	1	1	0	2	1	1	0	43
2	2	3	1	3	2	0	0	1	0	1	0	33
2	1	3	1	3	1	0	0	2	1	1	0	26
2	1	3	2	2	3	1	0	3	1	1	0	36
2	1	3	1	1	1	0	0	2	1	0	0	47
2	1	3	1	2	1	1	0	2	1	1	0	34
2	2	3	1	3	2	2	0	2	0	0	0	37
2	2	3	1	1	1	0	0	2	0	0	0	42
2	1	3	1	3	1	0	0	2	1	1	0	30
2	1	3	1	3	1	0	0	2	1	1	0	25
2	1	3	1	3	1	0	0	2	1	1	0	39
2	1	3	2	3	2	0	0	1	0	1	0	47
2	1	3	1	2	2	0	0	2	1	1	0	41
2	2	3	2	2	2	0	0	2	1	1	0	24
2	1	3	2	3	3	1	0	1	1	1	0	42
2	2	3	1	3	1	0	0	2	1	1	0	40
2	2	3	1	3	2	1	0	3	1	1	0	39
2	2	3	1	2	1	0	0	1	0	0	0	32
2	2	3	1	3	1	0	0	2	1	1	0	38
2	2	3	1	3	2	0	0	2	1	1	0	34
2	2	3	2	2	1	0	0	2	1	1	0	40
2	1	3	1	2	1	0	0	1	1	1	0	34
2	1	3	1	3	2	1	0	2	1	1	0	31
2	1	3	1	3	2	1	0	1	1	1	0	25
2	1	3	1	2	1	0	0	2	1	1	0	29
2	2	3	1	3	2	0	0	2	1	1	0	38
2	1	3	1	2	1	1	0	2	1	1	0	39
2	2	3	2	1	1	0	0	3	0	1	0	47
2	1	3	2	3	1	2	0	3	0	1	0	16
2	2	3	1	2	1	0	0	2	1	1	0	39
2	2	3	1	2	2	0	0	2	1	1	0	24
2	1	3	1	3	1	0	0	2	0	1	0	36
2	2	3	1	2	1	0	0	2	1	1	0	32
2	1	3	1	2	1	0	0	2	1	1	0	29
2	1	3	1	3	1	0	0	1	0	0	0	33
2	1	3	1	3	1	0	0	2	1	0	0	38
2	1	3	1	2	2	0	0	2	0	1	0	44
2	1	3	1	3	2	0	0	2	1	1	0	33
2	2	3	1	2	1	0	0	2	1	0	0	37
2	2	3	1	2	1	0	0	1	0	0	0	45
2	1	3	1	2	2	0	0	2	1	1	0	45
2	1	3	1	3	1	1	0	1	1	1	0	38
2	2	3	1	2	1	0	0	2	0	1	0	29
2	1	3	2	3	1	0	0	1	0	0	0	42
2	1	3	1	3	1	0	0	2	1	1	0	28
2	1	3	1	2	1	1	0	1	1	1	0	43
2	2	3	1	2	1	0	0	2	1	0	0	37
2	2	3	1	2	1	1	0	3	0	1	0	32
2	2	3	1	2	2	0	0	2	1	1	0	34
2	1	3	1	2	2	0	0	1	0	1	0	34
2	2	3	1	3	2	2	0	3	1	1	0	44
2	2	3	1	2	1	0	0	2	1	0	0	31
2	2	3	1	2	1	0	0	2	1	1	0	36
2	2	3	1	2	1	0	0	1	0	1	0	31
2	1	3	1	2	1	0	0	2	1	0	0	32
2	1	3	1	2	2	1	0	2	0	1	0	28
2	2	3	1	3	1	0	0	2	1	0	0	37
2	2	3	1	3	1	0	0	2	1	1	0	46
2	2	3	1	3	1	0	0	2	1	1	0	25
2	2	3	1	3	2	0	0	2	1	1	0	38
2	1	3	1	3	2	0	0	2	1	1	0	41
2	1	3	1	3	2	1	0	2	1	1	0	29
2	2	3	1	3	2	0	0	2	1	1	0	13
2	2	3	1	3	2	0	0	2	1	1	0	37
2	2	3	1	2	1	0	0	1	0	1	0	27
2	2	3	1	3	1	0	0	1	0	1	0	28
2	1	3	1	3	1	0	0	2	1	1	0	39
2	1	3	1	3	1	0	0	1	1	1	0	46
2	1	3	1	3	3	0	0	1	1	1	0	39
2	1	3	2	3	1	0	0	2	1	1	0	41
2	1	3	1	3	3	1	0	3	1	1	1	24
2	1	3	1	3	2	0	0	1	0	1	0	30
2	1	3	1	3	2	0	0	2	1	1	0	45
2	1	3	2	2	2	1	0	1	0	1	0	42
2	2	3	1	1	2	1	0	2	1	1	0	43
2	2	3	1	2	1	0	0	1	0	1	0	24
2	1	3	1	2	1	0	0	2	1	1	0	27
2	2	3	1	3	3	1	0	1	1	1	0	41
2	1	3	1	2	1	0	0	1	0	0	0	42
2	2	3	1	2	2	0	0	2	0	1	0	47
2	2	3	1	2	1	0	0	2	0	0	0	29
2	2	3	1	1	1	0	0	2	1	1	0	38
2	1	3	1	3	2	0	0	1	0	1	0	30
2	1	3	1	3	2	0	0	1	0	1	0	27
2	2	3	2	2	2	0	0	2	1	1	0	44
2	1	3	1	3	2	1	0	3	0	0	0	40
2	2	3	1	2	2	1	0	3	1	1	0	34
2	1	3	1	2	1	0	0	2	1	0	0	46
2	2	3	1	3	1	0	0	2	0	0	0	25
2	2	3	1	3	1	0	0	2	0	1	0	30
2	1	3	1	3	1	0	0	2	1	1	0	37
2	1	3	1	3	2	0	0	2	1	1	0	46
2	1	3	1	3	2	3	0	2	1	1	0	35
2	1	3	2	1	1	0	1	2	0	0	0	41
2	1	3	2	2	1	0	0	1	0	1	0	39
2	2	3	1	3	1	0	0	2	1	1	0	32
2	1	3	1	3	1	0	0	2	1	1	0	47
2	1	3	1	3	2	0	0	2	0	1	0	42
2	1	3	1	3	2	0	0	2	1	1	0	42
2	1	3	2	2	2	0	0	2	1	1	0	31
2	2	3	1	3	2	1	0	3	0	1	0	45
2	2	3	2	2	1	0	0	2	1	0	0	26
2	2	3	1	2	2	1	0	2	1	1	0	38
2	1	3	1	2	1	0	0	2	1	1	0	34
2	1	3	1	2	1	0	0	3	0	0	0	46
2	1	3	1	2	2	1	0	1	1	1	0	31
2	2	3	1	3	1	0	0	3	0	1	0	35
2	2	3	1	3	1	1	0	2	1	1	0	26
2	1	3	1	3	2	0	0	1	0	1	0	25
2	2	3	2	2	1	0	0	2	1	0	0	43
2	2	3	1	1	1	0	0	2	1	0	0	44
2	1	3	1	1	1	0	0	2	0	0	0	34
2	1	3	1	1	1	0	0	3	0	1	0	36
2	1	3	1	2	1	0	0	2	1	1	0	46
2	1	3	1	2	1	0	0	2	0	1	0	44
2	1	3	1	2	1	0	0	2	1	1	0	44
2	2	3	1	3	1	1	0	1	1	1	0	40
2	1	3	1	3	1	0	0	2	1	1	0	43
2	1	3	1	3	1	0	0	1	0	1	0	38
2	1	3	1	3	1	0	0	2	1	1	0	29
2	1	3	2	2	2	1	0	2	1	1	0	34
2	2	3	2	1	1	0	0	1	0	0	0	36
2	2	3	2	2	1	0	0	1	0	1	0	44
2	1	3	2	3	1	0	0	2	0	1	0	33
2	1	3	1	1	2	1	0	2	1	1	0	30
2	1	3	1	1	2	2	0	2	1	1	0	24
2	2	3	1	2	1	0	0	1	0	0	0	45
2	1	3	1	2	1	0	0	2	1	1	0	43
2	1	3	1	2	1	0	0	1	0	1	0	47
2	2	3	1	3	1	0	0	2	1	1	0	35
2	2	3	1	3	1	0	0	1	0	1	0	29
2	2	3	1	3	2	0	0	1	0	1	0	38
2	2	3	2	2	2	1	0	2	1	1	0	24
2	1	3	2	3	1	0	0	2	1	0	0	47
2	2	3	1	1	2	1	0	2	1	1	0	24
2	1	3	1	1	2	0	0	2	1	1	0	40
2	2	3	1	2	1	0	0	2	1	1	0	27
2	2	3	1	2	1	0	0	1	0	0	0	45
2	2	3	1	2	1	0	0	1	0	1	0	36
2	2	3	1	2	1	0	0	2	1	0	0	30
2	2	3	1	2	1	0	0	2	1	1	0	43
2	2	3	1	2	1	0	0	1	0	0	0	24
2	2	3	1	2	1	0	0	2	1	1	0	27
2	2	3	1	2	1	1	0	2	1	0	0	32
2	2	3	1	2	1	1	0	2	1	1	0	41
2	2	3	1	2	2	1	0	2	1	1	0	26
2	2	3	1	2	3	2	0	2	1	1	0	29
2	2	3	1	2	1	1	1	2	0	1	0	27
2	1	3	1	2	1	0	0	2	1	1	0	25
2	1	3	1	2	1	0	0	2	1	0	0	43
2	1	3	1	2	1	0	0	2	1	1	0	26
2	1	3	1	2	1	0	0	2	1	1	0	42
2	1	3	1	2	1	0	0	2	1	1	0	37
2	1	3	1	2	1	0	0	2	1	1	0	40
2	1	3	1	2	1	0	0	2	1	1	0	42
2	1	3	1	2	1	0	0	2	1	1	0	47
2	1	3	1	2	1	0	0	2	1	1	0	34
2	1	3	1	2	1	0	0	2	0	1	0	29
2	1	3	1	2	1	1	0	2	1	1	0	45
2	1	3	1	2	1	1	0	3	0	1	0	42
2	1	3	1	2	3	0	0	2	1	1	0	26
2	1	3	1	2	2	2	0	2	1	1	0	27
2	2	3	1	3	1	0	0	1	0	1	0	31
2	2	3	1	3	1	0	0	2	0	1	0	37
2	2	3	1	3	1	0	0	2	1	1	0	30
2	2	3	1	3	2	0	0	2	0	0	0	39
2	2	3	1	3	2	1	0	2	1	1	0	37
2	2	3	1	3	2	1	0	3	0	1	0	28
2	1	3	1	3	1	0	0	2	1	1	0	37
2	1	3	1	3	1	0	0	2	1	1	0	40
2	1	3	1	3	1	0	0	2	1	1	0	28
2	1	3	1	3	1	0	0	1	0	1	0	39
2	1	3	1	3	2	0	0	2	1	1	0	32
2	1	3	1	3	1	1	0	3	1	1	0	44
[truncated: 3,964 more rows]

## Sheet: Sheet2
Group	1-The local data;2-The SEER data
Laterality	1-left;2-right
Age	1-<59;2-≥60
Histologic Type	1-duct;2-other
Grade	1-Grade Ⅰ;2-Grade Ⅱ;3-Grade Ⅲ+Ⅳ
T	1-T≤2;2-2<T≤5;3-5<T
N	0-NO;1-N1;2-N2;3-N3
M	0-MO;1-M1
Type of surgery	1-Total mastectomy;2-Breast-conserving surgery;3-Modified radical surgery
Chemotherapy	0-None;1-Yes
Radiotherapy	0-None;1-Yes
survival state	0-live;1-dead
